# Supplementary material for: Ethyl 6-amino-5-cyano-4-phenyl-2,4-di­hydro­pyrano[2,3-c]pyrazole-3-carboxyl­ate dimethyl sulfoxide monosolvate
Source: Acta Crystallogr Sect E Struct Rep Online. 2014 Jun 18;70(Pt 7):o795–6. doi: 10.1107/S1600536814013270 (PMC4120557; doi:10.1107/S1600536814013270)
Supplement: Supplementary file 1 [file e-70-0o795-sup1.cif]

##############################################################################
#                                                                            #
# This CIF contains the data in a paper accepted for publication in          #
# Acta Crystallographica Section E. It conforms to the requirements of       #
# Notes for Authors for Acta Crystallographica Section E, and has been       #
# peer reviewed under the auspices of the IUCr Commission on Journals.       #
#                                                                            #
# Full details of the Crystallographic Information File format               #
# are given in the paper "The Crystallographic Information File (CIF):       #
# a New Standard Archive File for Crystallography" by S. R. Hall, F. H.      #
# Allen and I. D. Brown [Acta Cryst. (1991), A47, 655-685].                  #
#                                                                            #
# The current version of the core CIF dictionary is obtainable from          #
# ftp://ftp.iucr.org/pub/cif_core.dic.                                       #
#                                                                            #
# Software is freely available for graphical display of the structure(s)     #
# in this CIF. For information consult the CIF software page                 #
# http://www.iucr.org/resources/cif/software.                                #
#                                                                            #
# This file may be used for bona fide research purposes within the           #
# scientific community so long as proper attribution is given to the journal # 
# article from which it was obtained.                                        #
#                                                                            #
##############################################################################
data_I
_audit_creation_method     SHELXL-97
_database_code_depnum_ccdc_archive     'CCDC 1006444'
_chemical_name_systematic
;
Ethyl
6-amino-5-cyano-4-phenyl-2,4-dihydropyrano[2,3-<i>c</i>]pyrazole-3-carboxylate
dimethyl sulfoxide monosolvate
;
_chemical_name_common     ?
_chemical_formula_moiety     'C16 H14 N4 O3, C2 H6 O S'
_chemical_formula_sum     'C18 H20 N4 O4 S'
_chemical_formula_iupac     'C16 H14 N4 O3, C2 H6 O S'
_chemical_formula_weight     388.44
_chemical_melting_point     ?
_symmetry_cell_setting     monoclinic
_symmetry_space_group_name_H-M     'P 21/c'
_symmetry_space_group_name_Hall     '-P 2ybc'
loop_
    _symmetry_equiv_pos_as_xyz
    'x, y, z'
    '-x, y+1/2, -z+1/2'
    '-x, -y, -z'
    'x, -y-1/2, z-1/2'
_cell_length_a     28.018(5)
_cell_length_b     9.196(5)
_cell_length_c     15.396(5)
_cell_angle_alpha     90
_cell_angle_beta     93.376(5)
_cell_angle_gamma     90
_cell_volume     3960(3)
_cell_formula_units_Z     8
_cell_measurement_reflns_used     1789
_cell_measurement_theta_min     4.1210
_cell_measurement_theta_max     26.6860
_cell_measurement_temperature     293(2)
_exptl_crystal_description     Block
_exptl_crystal_colour     White
_exptl_crystal_size_max     0.30
_exptl_crystal_size_mid     0.20
_exptl_crystal_size_min     0.20
_exptl_crystal_density_diffrn     1.303
_exptl_crystal_density_meas     ?
_exptl_crystal_density_method     'not measured'
_exptl_crystal_F_000     1632
_exptl_absorpt_coefficient_mu     0.194
_exptl_absorpt_correction_type     multi-scan
_exptl_absorpt_process_details     '(CrysAlis RED; Oxford Diffraction, 2010)'
_exptl_absorpt_correction_T_min     0.80484
_exptl_absorpt_correction_T_max     1.00000
_exptl_special_details
;
<i>CrysAlis PRO</i>, Agilent Technologies, Version 1.171.36.28 (release
01--02-2013 CrysAlis171. NET) (compiled Feb 1 2013,16:14:44) Empirical
absorption correction using spherical harmonics, implemented in SCALE3 ABSPACK
scaling algorithm.
;
_diffrn_ambient_temperature     293(2)
_diffrn_radiation_type     MoK\a
_diffrn_radiation_wavelength     0.71073
_diffrn_radiation_source     'fine-focus sealed tube'
_diffrn_radiation_monochromator     graphite
_diffrn_measurement_device_type     'Oxford Diffraction Xcalibur Sapphire3'
_diffrn_measurement_method     '\w scans'
_diffrn_detector_area_resol_mean     16.1049
_diffrn_reflns_number     13653
_diffrn_reflns_av_R_equivalents     0.0517
_diffrn_reflns_av_sigmaI/netI     0.0781
_diffrn_reflns_theta_min     3.43
_diffrn_reflns_theta_max     25.00
_diffrn_reflns_theta_full     25.00
_diffrn_measured_fraction_theta_max     0.997
_diffrn_measured_fraction_theta_full     0.997
_diffrn_reflns_limit_h_min     -31
_diffrn_reflns_limit_h_max     33
_diffrn_reflns_limit_k_min     -6
_diffrn_reflns_limit_k_max     10
_diffrn_reflns_limit_l_min     -18
_diffrn_reflns_limit_l_max     9
_diffrn_standards_number     0
_diffrn_standards_interval_count     0
_diffrn_standards_interval_time     0
_diffrn_standards_decay_%     0
_refine_special_details
;
Refinement of <i>F</i>^2^ against ALL reflections. The weighted <i>R</i>-factor
<i>wR</i> and goodness of fit <i>S</i> are based on <i>F</i>^2^, conventional
<i>R</i>-factors <i>R</i> are based on <i>F</i>, with <i>F</i> set to zero for
negative <i>F</i>^2^. The threshold expression of <i>F</i>^2^ >
\s(<i>F</i>^2^) is used only for calculating <i>R</i>-factors(gt) <i>etc</i>.
and is not relevant to the choice of reflections for refinement.
<i>R</i>-factors based on <i>F</i>^2^ are statistically about twice as large
as those based on <i>F</i>, and <i>R</i>- factors based on ALL data will be
even larger.
;
_reflns_number_total     6946
_reflns_number_gt     3460
_reflns_threshold_expression     I>2\s(I)
_refine_ls_structure_factor_coef     Fsqd
_refine_ls_matrix_type     full
_refine_ls_R_factor_all     0.1278
_refine_ls_R_factor_gt     0.0677
_refine_ls_wR_factor_gt     0.1638
_refine_ls_wR_factor_ref     0.2102
_refine_ls_goodness_of_fit_ref     0.995
_refine_ls_restrained_S_all     0.995
_refine_ls_number_reflns     6946
_refine_ls_number_parameters     510
_refine_ls_number_restraints     0
_refine_ls_hydrogen_treatment     constr
_refine_ls_weighting_scheme     calc
_refine_ls_weighting_details
                 'calc w=1/[\s^2^(Fo^2^)+(0.0876P)^2^] where P=(Fo^2^+2Fc^2^)/3'
_atom_sites_solution_hydrogens     geom
_atom_sites_solution_primary     direct
_atom_sites_solution_secondary     difmap
_refine_ls_shift/su_max     0.000
_refine_ls_shift/su_mean     0.000
_refine_diff_density_max     0.320
_refine_diff_density_min     -0.235
_refine_ls_extinction_method     ?
_refine_ls_extinction_coef     ?
loop_
    _atom_type_symbol
    _atom_type_description
    _atom_type_scat_dispersion_real
    _atom_type_scat_dispersion_imag
    _atom_type_scat_source
    'C' 'C' 0.0033 0.0016
                         'International Tables Vol C Tables 4.2.6.8 and 6.1.1.4'
    'H' 'H' 0.0000 0.0000
                         'International Tables Vol C Tables 4.2.6.8 and 6.1.1.4'
    'N' 'N' 0.0061 0.0033
                         'International Tables Vol C Tables 4.2.6.8 and 6.1.1.4'
    'O' 'O' 0.0106 0.0060
                         'International Tables Vol C Tables 4.2.6.8 and 6.1.1.4'
    'S' 'S' 0.1246 0.1234
                         'International Tables Vol C Tables 4.2.6.8 and 6.1.1.4'
_computing_data_collection     'CrysAlis PRO (Oxford Diffraction, 2010)'
_computing_cell_refinement     'CrysAlis PRO (Oxford Diffraction, 2010)'
_computing_data_reduction     'CrysAlis PRO (Oxford Diffraction, 2010)'
_computing_structure_solution     'SHELXS97 (Sheldrick, 2008)'
_computing_structure_refinement     'SHELXL97 (Sheldrick, 2008)'
_computing_molecular_graphics     'ORTEP-3 for Windows (Farrugia, 2012)'
_computing_publication_material     'PLATON (Spek, 2009)'
loop_
    _atom_site_type_symbol
    _atom_site_label
    _atom_site_fract_x
    _atom_site_fract_y
    _atom_site_fract_z
    _atom_site_U_iso_or_equiv
    _atom_site_adp_type
    _atom_site_calc_flag
    _atom_site_refinement_flags
    _atom_site_occupancy
    _atom_site_symmetry_multiplicity
    _atom_site_disorder_assembly
    _atom_site_disorder_group
    N N1A 0.53193(10) 0.7819(3) 0.8897(2) 0.0695(9) Uani d . 1 1 . .
    N N2A 0.52515(10) 0.6372(3) 0.8921(2) 0.0677(9) Uani d . 1 1 . .
    H H2A 0.4974 0.5974 0.8917 0.081 Uiso calc R 1 1 . .
    C C3A 0.56660(11) 0.5602(3) 0.8952(2) 0.0561(9) Uani d . 1 1 . .
    C C4A 0.65667(11) 0.6520(3) 0.8983(2) 0.0512(8) Uani d . 1 1 . .
    H H4A 0.6677 0.5907 0.9476 0.061 Uiso calc R 1 1 . .
    C C5A 0.67549(11) 0.8066(3) 0.9139(2) 0.0502(8) Uani d . 1 1 . .
    C C6A 0.64854(12) 0.9290(3) 0.9073(2) 0.0571(9) Uani d . 1 1 . .
    O O7A 0.60010(8) 0.9282(2) 0.89259(17) 0.0674(7) Uani d . 1 1 . .
    C C8A 0.57909(12) 0.7925(3) 0.8921(3) 0.0616(9) Uani d . 1 1 . .
    C C9A 0.60339(11) 0.6616(3) 0.8957(2) 0.0530(9) Uani d . 1 1 . .
    C C10A 0.72495(13) 0.8238(3) 0.9324(2) 0.0585(9) Uani d . 1 1 . .
    N N11A 0.76529(12) 0.8350(3) 0.9473(2) 0.0823(11) Uani d . 1 1 . .
    N N12A 0.66396(11) 1.0672(3) 0.9145(2) 0.0810(11) Uani d . 1 1 . .
    H H50A 0.6939 1.0850 0.9243 0.097 Uiso calc R 1 1 . .
    H H40A 0.6439 1.1377 0.9092 0.097 Uiso calc R 1 1 . .
    C C13A 0.56757(12) 0.4028(4) 0.9000(3) 0.0638(10) Uani d . 1 1 . .
    O O13A 0.60412(9) 0.3324(2) 0.90798(19) 0.0771(8) Uani d . 1 1 . .
    O O14A 0.52397(8) 0.3481(2) 0.89287(19) 0.0786(8) Uani d . 1 1 . .
    C C15A 0.51823(14) 0.1906(4) 0.8995(3) 0.0886(14) Uani d . 1 1 . .
    H H15C 0.5253 0.1586 0.9589 0.106 Uiso calc R 1 1 . .
    H H15D 0.5396 0.1410 0.8619 0.106 Uiso calc R 1 1 . .
    C C16A 0.46789(17) 0.1595(5) 0.8721(4) 0.1174(18) Uani d . 1 1 . .
    H H16D 0.4473 0.2176 0.9056 0.176 Uiso calc R 1 1 . .
    H H16E 0.4613 0.0583 0.8813 0.176 Uiso calc R 1 1 . .
    H H16F 0.4623 0.1822 0.8115 0.176 Uiso calc R 1 1 . .
    C C17A 0.67533(11) 0.5887(3) 0.8153(2) 0.0547(9) Uani d . 1 1 . .
    C C18A 0.66234(14) 0.6484(4) 0.7353(3) 0.0740(11) Uani d . 1 1 . .
    H H18A 0.6414 0.7270 0.7316 0.089 Uiso calc R 1 1 . .
    C C19A 0.6800(2) 0.5929(6) 0.6608(3) 0.1099(18) Uani d . 1 1 . .
    H H19A 0.6710 0.6338 0.6071 0.132 Uiso calc R 1 1 . .
    C C20A 0.7113(2) 0.4757(8) 0.6657(5) 0.128(3) Uani d . 1 1 . .
    H H20A 0.7238 0.4384 0.6156 0.154 Uiso calc R 1 1 . .
    C C21A 0.72347(18) 0.4168(6) 0.7438(5) 0.118(2) Uani d . 1 1 . .
    H H21A 0.7442 0.3378 0.7471 0.141 Uiso calc R 1 1 . .
    C C22A 0.70605(13) 0.4704(4) 0.8190(3) 0.0791(12) Uani d . 1 1 . .
    H H22A 0.7148 0.4273 0.8722 0.095 Uiso calc R 1 1 . .
    N N1B 0.98769(10) 0.2450(3) 0.1030(2) 0.0690(9) Uani d . 1 1 . .
    N N2B 0.99344(10) 0.3898(3) 0.1081(2) 0.0637(8) Uani d . 1 1 . .
    H H2B 1.0203 0.4307 0.1231 0.076 Uiso calc R 1 1 . .
    C C3B 0.95301(11) 0.4650(3) 0.0872(2) 0.0517(8) Uani d . 1 1 . .
    C C4B 0.86559(10) 0.3732(3) 0.0388(2) 0.0462(8) Uani d . 1 1 . .
    H H4B 0.8622 0.4317 -0.0144 0.055 Uiso calc R 1 1 . .
    C C5B 0.84917(11) 0.2186(3) 0.0175(2) 0.0490(8) Uani d . 1 1 . .
    C C6B 0.87600(12) 0.0964(3) 0.0311(2) 0.0575(9) Uani d . 1 1 . .
    O O7B 0.92214(8) 0.0970(2) 0.06421(18) 0.0714(8) Uani d . 1 1 . .
    C C8B 0.94166(12) 0.2333(3) 0.0776(2) 0.0595(9) Uani d . 1 1 . .
    C C9B 0.91763(11) 0.3640(3) 0.0674(2) 0.0478(8) Uani d . 1 1 . .
    C C10B 0.80137(13) 0.2011(3) -0.0144(2) 0.0554(9) Uani d . 1 1 . .
    N N11B 0.76248(11) 0.1905(3) -0.0413(2) 0.0784(10) Uani d . 1 1 . .
    N N12B 0.86195(11) -0.0413(3) 0.0170(2) 0.0860(11) Uani d . 1 1 . .
    H H50B 0.8332 -0.0594 -0.0027 0.103 Uiso calc R 1 1 . .
    H H40B 0.8817 -0.1116 0.0276 0.103 Uiso calc R 1 1 . .
    C C13B 0.95170(12) 0.6237(3) 0.0869(2) 0.0547(9) Uani d . 1 1 . .
    O O13B 0.91680(8) 0.6936(2) 0.06285(18) 0.0737(8) Uani d . 1 1 . .
    O O14B 0.99271(8) 0.6791(2) 0.11744(18) 0.0717(8) Uani d . 1 1 . .
    C C15B 0.99710(13) 0.8366(3) 0.1205(3) 0.0745(11) Uani d . 1 1 . .
    H H15A 0.9726 0.8784 0.1547 0.089 Uiso calc R 1 1 . .
    H H15B 0.9940 0.8773 0.0623 0.089 Uiso calc R 1 1 . .
    C C16B 1.04599(15) 0.8670(4) 0.1622(3) 0.0955(14) Uani d . 1 1 . .
    H H16A 1.0480 0.8295 0.2205 0.143 Uiso calc R 1 1 . .
    H H16B 1.0515 0.9700 0.1636 0.143 Uiso calc R 1 1 . .
    H H16C 1.0697 0.8208 0.1292 0.143 Uiso calc R 1 1 . .
    C C17B 0.83482(11) 0.4393(3) 0.1059(2) 0.0532(9) Uani d . 1 1 . .
    C C18B 0.80440(13) 0.5537(4) 0.0831(3) 0.0793(12) Uani d . 1 1 . .
    H H18B 0.8049 0.5913 0.0270 0.095 Uiso calc R 1 1 . .
    C C19B 0.77395(18) 0.6138(6) 0.1384(5) 0.1173(19) Uani d . 1 1 . .
    H H19B 0.7543 0.6912 0.1210 0.141 Uiso calc R 1 1 . .
    C C20B 0.7730(2) 0.5589(8) 0.2185(5) 0.119(2) Uani d . 1 1 . .
    H H20B 0.7518 0.5985 0.2563 0.143 Uiso calc R 1 1 . .
    C C21B 0.8023(2) 0.4450(7) 0.2477(3) 0.1114(19) Uani d . 1 1 . .
    H H21B 0.8013 0.4093 0.3041 0.134 Uiso calc R 1 1 . .
    C C22B 0.83403(15) 0.3849(4) 0.1877(3) 0.0790(12) Uani d . 1 1 . .
    H H22B 0.8542 0.3085 0.2049 0.095 Uiso calc R 1 1 . .
    S S1 0.39614(7) 0.6010(2) 0.82388(15) 0.0969(9) Uani d P 0.679(4) 1 A 1
    S S1A 0.39306(13) 0.6880(5) 0.8912(3) 0.0895(19) Uani d P 0.321(4) 1 A 2
    S S2 0.87312(9) 0.6108(4) 0.8352(3) 0.1088(15) Uani d P 0.546(6) 1 B 3
    S S2B 0.88926(12) 0.5896(3) 0.7732(3) 0.0929(15) Uani d P 0.454(6) 1 B 4
    O O1S 0.43139(10) 0.5574(4) 0.9002(3) 0.1292(14) Uani d . 1 1 . .
    O O2S 0.91562(11) 0.5181(3) 0.8424(3) 0.1368(16) Uani d . 1 1 . .
    C C1S 0.40250(19) 0.7830(6) 0.8178(5) 0.160(3) Uani d . 1 1 . .
    H H1S 0.4319 0.8055 0.7917 0.192 Uiso calc PR 0.679(4) 1 A 1
    H H2S 0.4030 0.8239 0.8752 0.192 Uiso calc PR 0.679(4) 1 A 1
    H H3S 0.3762 0.8232 0.7830 0.192 Uiso calc PR 0.679(4) 1 A 1
    H H4S 0.4315 0.8365 0.8307 0.192 Uiso d PR 0.321(4) 1 A 2
    H H5S 0.3764 0.8496 0.8077 0.192 Uiso d PR 0.321(4) 1 A 2
    H H6S 0.4058 0.7249 0.7667 0.192 Uiso d PR 0.321(4) 1 A 2
    C C2S 0.34120(18) 0.5886(6) 0.8717(5) 0.158(3) Uani d . 1 1 . .
    H H7S 0.3331 0.4882 0.8791 0.190 Uiso calc PR 0.679(4) 1 A 1
    H H8S 0.3169 0.6350 0.8348 0.190 Uiso calc PR 0.679(4) 1 A 1
    H H9S 0.3434 0.6360 0.9273 0.190 Uiso calc PR 0.679(4) 1 A 1
    H H10S 0.3362 0.5275 0.9209 0.190 Uiso d PR 0.321(4) 1 A 2
    H H11S 0.3440 0.5295 0.8209 0.190 Uiso d PR 0.321(4) 1 A 2
    H H12S 0.3146 0.6537 0.8625 0.190 Uiso d PR 0.321(4) 1 A 2
    C C3S 0.8903(2) 0.7740(5) 0.7998(5) 0.186(3) Uani d . 1 1 . .
    H H13S 0.9146 0.8131 0.8398 0.223 Uiso calc PR 0.546(6) 1 B 3
    H H14S 0.8633 0.8385 0.7960 0.223 Uiso calc PR 0.546(6) 1 B 3
    H H15S 0.9028 0.7638 0.7434 0.223 Uiso calc PR 0.546(6) 1 B 3
    H H16S 0.9228 0.8059 0.8086 0.223 Uiso d PR 0.454(6) 1 B 4
    H H17S 0.8740 0.7890 0.8522 0.223 Uiso d PR 0.454(6) 1 B 4
    H H18S 0.8746 0.8286 0.7532 0.223 Uiso d PR 0.454(6) 1 B 4
    C C4S 0.8336(3) 0.5660(7) 0.7631(8) 0.290(7) Uani d . 1 1 . .
    H H19S 0.8211 0.4720 0.7765 0.348 Uiso calc PR 0.546(6) 1 B 3
    H H20S 0.8474 0.5624 0.7075 0.348 Uiso calc PR 0.546(6) 1 B 3
    H H21S 0.8082 0.6362 0.7612 0.348 Uiso calc PR 0.546(6) 1 B 3
    H H22S 0.8269 0.4662 0.7485 0.348 Uiso d PR 0.454(6) 1 B 4
    H H23S 0.8202 0.6278 0.7177 0.348 Uiso d PR 0.454(6) 1 B 4
    H H24S 0.8198 0.5894 0.8169 0.348 Uiso d PR 0.454(6) 1 B 4
loop_
    _atom_site_aniso_label
    _atom_site_aniso_U_11
    _atom_site_aniso_U_22
    _atom_site_aniso_U_33
    _atom_site_aniso_U_12
    _atom_site_aniso_U_13
    _atom_site_aniso_U_23
    N1A 0.0434(18) 0.0496(17) 0.116(3) 0.0062(13) 0.0079(18) 0.0038(17)
    N2A 0.0419(17) 0.0522(18) 0.110(3) 0.0025(13) 0.0132(17) 0.0062(17)
    C3A 0.0414(19) 0.0483(19) 0.079(2) 0.0043(16) 0.0087(18) 0.0002(17)
    C4A 0.0442(19) 0.0511(18) 0.058(2) 0.0037(15) 0.0051(16) 0.0021(16)
    C5A 0.0453(19) 0.0419(17) 0.063(2) 0.0083(15) -0.0021(16) -0.0056(15)
    C6A 0.0456(19) 0.049(2) 0.076(2) -0.0005(16) -0.0011(18) -0.0025(17)
    O7A 0.0427(13) 0.0423(13) 0.116(2) 0.0063(10) -0.0014(14) 0.0028(13)
    C8A 0.046(2) 0.048(2) 0.091(3) 0.0053(16) 0.0059(19) 0.0017(19)
    C9A 0.0428(19) 0.0455(18) 0.071(2) 0.0135(16) 0.0085(17) 0.0045(16)
    C10A 0.052(2) 0.0449(19) 0.078(3) 0.0035(16) -0.007(2) -0.0057(17)
    N11A 0.054(2) 0.065(2) 0.126(3) 0.0044(16) -0.017(2) -0.0027(19)
    N12A 0.0544(19) 0.0475(17) 0.139(3) 0.0040(15) -0.013(2) -0.0031(18)
    C13A 0.039(2) 0.055(2) 0.098(3) 0.0024(17) 0.013(2) 0.001(2)
    O13A 0.0498(15) 0.0545(14) 0.128(2) 0.0064(12) 0.0092(15) -0.0029(14)
    O14A 0.0476(15) 0.0529(14) 0.135(2) -0.0020(12) 0.0061(16) 0.0037(15)
    C15A 0.068(3) 0.050(2) 0.148(4) -0.0094(19) 0.008(3) 0.007(2)
    C16A 0.081(3) 0.088(3) 0.182(5) -0.024(3) -0.006(4) -0.005(3)
    C17A 0.0368(18) 0.0492(19) 0.079(3) -0.0042(15) 0.0072(18) -0.0056(18)
    C18A 0.074(3) 0.070(2) 0.079(3) -0.013(2) 0.011(2) -0.006(2)
    C19A 0.127(5) 0.124(4) 0.082(3) -0.051(4) 0.040(3) -0.025(3)
    C20A 0.095(5) 0.142(6) 0.153(6) -0.046(4) 0.064(5) -0.085(5)
    C21A 0.065(3) 0.119(4) 0.173(6) 0.009(3) 0.036(4) -0.066(5)
    C22A 0.048(2) 0.073(3) 0.116(4) 0.0119(19) 0.010(2) -0.017(2)
    N1B 0.0415(17) 0.0492(16) 0.115(3) -0.0001(13) -0.0089(17) 0.0045(17)
    N2B 0.0425(17) 0.0493(17) 0.098(2) -0.0002(13) -0.0072(16) 0.0051(16)
    C3B 0.0394(18) 0.0441(18) 0.071(2) 0.0053(15) 0.0009(17) 0.0052(16)
    C4B 0.0385(17) 0.0445(17) 0.0552(19) 0.0047(14) 0.0004(15) 0.0006(15)
    C5B 0.0398(18) 0.0418(17) 0.064(2) 0.0058(14) -0.0055(16) -0.0009(15)
    C6B 0.0425(19) 0.0478(19) 0.081(3) 0.0004(16) -0.0052(18) 0.0016(18)
    O7B 0.0514(15) 0.0407(13) 0.120(2) 0.0091(11) -0.0164(15) 0.0007(13)
    C8B 0.049(2) 0.0416(19) 0.087(3) 0.0041(16) -0.0036(19) -0.0002(18)
    C9B 0.0418(18) 0.0410(17) 0.060(2) 0.0055(14) -0.0018(16) 0.0017(15)
    C10B 0.050(2) 0.0428(18) 0.072(2) -0.0001(15) -0.0093(19) -0.0079(16)
    N11B 0.056(2) 0.0639(19) 0.111(3) 0.0036(16) -0.023(2) -0.0106(18)
    N12B 0.0582(19) 0.0449(16) 0.151(3) 0.0027(14) -0.027(2) -0.0107(19)
    C13B 0.0408(19) 0.052(2) 0.071(2) 0.0008(16) -0.0001(18) 0.0024(18)
    O13B 0.0480(15) 0.0526(14) 0.119(2) 0.0049(11) -0.0078(15) 0.0049(14)
    O14B 0.0503(15) 0.0462(13) 0.117(2) -0.0033(11) -0.0111(15) 0.0011(13)
    C15B 0.064(3) 0.047(2) 0.112(3) -0.0085(18) 0.006(2) -0.006(2)
    C16B 0.083(3) 0.076(3) 0.126(4) -0.027(2) -0.005(3) -0.009(3)
    C17B 0.0435(19) 0.0493(19) 0.067(2) -0.0116(16) 0.0032(17) -0.0086(16)
    C18B 0.054(2) 0.076(3) 0.109(3) 0.017(2) 0.010(2) -0.018(2)
    C19B 0.075(4) 0.134(5) 0.146(5) 0.020(3) 0.029(4) -0.053(4)
    C20B 0.082(4) 0.135(5) 0.145(6) -0.024(4) 0.047(4) -0.062(5)
    C21B 0.126(5) 0.136(5) 0.075(3) -0.068(4) 0.035(3) -0.029(3)
    C22B 0.087(3) 0.077(3) 0.074(3) -0.016(2) 0.013(2) -0.007(2)
    S1 0.0793(13) 0.0955(14) 0.1160(19) -0.0053(10) 0.0069(12) -0.0162(12)
    S1A 0.065(2) 0.121(4) 0.083(3) 0.018(2) 0.0102(19) 0.013(2)
    S2 0.0635(16) 0.153(3) 0.111(3) 0.0201(15) 0.0120(16) 0.056(2)
    S2B 0.0635(19) 0.114(2) 0.101(3) -0.0011(15) 0.0044(19) -0.0174(17)
    O1S 0.0506(17) 0.134(3) 0.203(4) 0.0091(17) 0.006(2) 0.077(3)
    O2S 0.067(2) 0.092(2) 0.245(5) 0.0036(17) -0.047(3) 0.029(2)
    C1S 0.086(4) 0.125(4) 0.270(8) 0.003(3) 0.004(5) 0.099(5)
    C2S 0.067(3) 0.160(5) 0.245(8) -0.025(3) -0.012(4) 0.086(5)
    C3S 0.127(5) 0.088(4) 0.333(10) -0.006(3) -0.069(6) 0.031(5)
    C4S 0.142(6) 0.142(6) 0.56(2) 0.003(5) -0.198(10) -0.020(8)
_geom_special_details
;
All e.s.d.'s (except the e.s.d. in the dihedral angle between two l.s. planes)
are estimated using the full covariance matrix. The cell e.s.d.'s are taken
into account individually in the estimation of e.s.d.'s in distances, angles
and torsion angles; correlations between e.s.d.'s in cell parameters are only
used when they are defined by crystal symmetry. An approximate (isotropic)
treatment of cell e.s.d.'s is used for estimating e.s.d.'s involving l.s.
planes.
;
loop_
    _geom_bond_atom_site_label_1
    _geom_bond_atom_site_label_2
    _geom_bond_site_symmetry_2
    _geom_bond_distance
    _geom_bond_publ_flag
    N1A C8A . 1.323(4) ?
    N1A N2A . 1.345(4) ?
    N2A C3A . 1.359(4) ?
    N2A H2A . 0.8600 ?
    C3A C9A . 1.390(4) ?
    C3A C13A . 1.450(5) ?
    C4A C9A . 1.494(4) ?
    C4A C17A . 1.524(4) ?
    C4A C5A . 1.530(4) ?
    C4A H4A . 0.9800 ?
    C5A C6A . 1.356(4) ?
    C5A C10A . 1.407(4) ?
    C6A N12A . 1.345(4) ?
    C6A O7A . 1.363(4) ?
    O7A C8A . 1.379(4) ?
    C8A C9A . 1.383(4) ?
    C10A N11A . 1.145(4) ?
    N12A H50A . 0.8600 ?
    N12A H40A . 0.8600 ?
    C13A O13A . 1.212(4) ?
    C13A O14A . 1.319(4) ?
    O14A C15A . 1.462(4) ?
    C15A C16A . 1.476(5) ?
    C15A H15C . 0.9700 ?
    C15A H15D . 0.9700 ?
    C16A H16D . 0.9600 ?
    C16A H16E . 0.9600 ?
    C16A H16F . 0.9600 ?
    C17A C18A . 1.378(5) ?
    C17A C22A . 1.387(5) ?
    C18A C19A . 1.374(6) ?
    C18A H18A . 0.9300 ?
    C19A C20A . 1.390(8) ?
    C19A H19A . 0.9300 ?
    C20A C21A . 1.344(8) ?
    C20A H20A . 0.9300 ?
    C21A C22A . 1.374(7) ?
    C21A H21A . 0.9300 ?
    C22A H22A . 0.9300 ?
    N1B C8B . 1.330(4) ?
    N1B N2B . 1.344(4) ?
    N2B C3B . 1.350(4) ?
    N2B H2B . 0.8600 ?
    C3B C9B . 1.379(4) ?
    C3B C13B . 1.459(4) ?
    C4B C9B . 1.501(4) ?
    C4B C17B . 1.511(4) ?
    C4B C5B . 1.524(4) ?
    C4B H4B . 0.9800 ?
    C5B C6B . 1.361(4) ?
    C5B C10B . 1.408(4) ?
    C6B N12B . 1.340(4) ?
    C6B O7B . 1.362(4) ?
    O7B C8B . 1.378(4) ?
    C8B C9B . 1.382(4) ?
    C10B N11B . 1.147(4) ?
    N12B H50B . 0.8600 ?
    N12B H40B . 0.8600 ?
    C13B O13B . 1.210(4) ?
    C13B O14B . 1.318(4) ?
    O14B C15B . 1.454(4) ?
    C15B C16B . 1.505(5) ?
    C15B H15A . 0.9700 ?
    C15B H15B . 0.9700 ?
    C16B H16A . 0.9600 ?
    C16B H16B . 0.9600 ?
    C16B H16C . 0.9600 ?
    C17B C22B . 1.357(5) ?
    C17B C18B . 1.387(5) ?
    C18B C19B . 1.358(6) ?
    C18B H18B . 0.9300 ?
    C19B C20B . 1.333(8) ?
    C19B H19B . 0.9300 ?
    C20B C21B . 1.390(7) ?
    C20B H20B . 0.9300 ?
    C21B C22B . 1.430(6) ?
    C21B H21B . 0.9300 ?
    C22B H22B . 0.9300 ?
    S1 O1S . 1.543(4) ?
    S1 C1S . 1.686(5) ?
    S1 C2S . 1.749(6) ?
    S1 H6S . 1.4746 ?
    S1 H11S . 1.6005 ?
    S1A C1S . 1.464(6) ?
    S1A O1S . 1.612(5) ?
    S1A C2S . 1.728(6) ?
    S2 O2S . 1.463(4) ?
    S2 C4S . 1.576(8) ?
    S2 C3S . 1.677(6) ?
    S2 H17S . 1.6594 ?
    S2 H24S . 1.5180 ?
    S2B O2S . 1.421(5) ?
    S2B C4S . 1.573(8) ?
    S2B C3S . 1.744(6) ?
    C1S H1S . 0.9600 ?
    C1S H2S . 0.9600 ?
    C1S H3S . 0.9600 ?
    C1S H4S . 0.9600 ?
    C1S H5S . 0.9600 ?
    C1S H6S . 0.9601 ?
    C2S H7S . 0.9600 ?
    C2S H8S . 0.9600 ?
    C2S H9S . 0.9600 ?
    C2S H10S . 0.9600 ?
    C2S H11S . 0.9600 ?
    C2S H12S . 0.9600 ?
    C3S H13S . 0.9600 ?
    C3S H14S . 0.9600 ?
    C3S H15S . 0.9600 ?
    C3S H16S . 0.9600 ?
    C3S H17S . 0.9600 ?
    C3S H18S . 0.9600 ?
    C4S H19S . 0.9600 ?
    C4S H20S . 0.9600 ?
    C4S H21S . 0.9600 ?
    C4S H22S . 0.9600 ?
    C4S H23S . 0.9600 ?
    C4S H24S . 0.9600 ?
loop_
    _geom_angle_atom_site_label_1
    _geom_angle_atom_site_label_2
    _geom_angle_atom_site_label_3
    _geom_angle_site_symmetry_1
    _geom_angle_site_symmetry_3
    _geom_angle
    _geom_angle_publ_flag
    C8A N1A N2A . . 102.4(3) ?
    N1A N2A C3A . . 113.3(3) ?
    N1A N2A H2A . . 123.4 ?
    C3A N2A H2A . . 123.4 ?
    N2A C3A C9A . . 106.4(3) ?
    N2A C3A C13A . . 122.4(3) ?
    C9A C3A C13A . . 131.2(3) ?
    C9A C4A C17A . . 113.1(3) ?
    C9A C4A C5A . . 106.5(2) ?
    C17A C4A C5A . . 110.7(3) ?
    C9A C4A H4A . . 108.8 ?
    C17A C4A H4A . . 108.8 ?
    C5A C4A H4A . . 108.8 ?
    C6A C5A C10A . . 117.3(3) ?
    C6A C5A C4A . . 125.1(3) ?
    C10A C5A C4A . . 117.6(3) ?
    N12A C6A C5A . . 127.1(3) ?
    N12A C6A O7A . . 109.3(3) ?
    C5A C6A O7A . . 123.6(3) ?
    C6A O7A C8A . . 115.2(2) ?
    N1A C8A O7A . . 119.5(3) ?
    N1A C8A C9A . . 115.2(3) ?
    O7A C8A C9A . . 125.3(3) ?
    C8A C9A C3A . . 102.8(3) ?
    C8A C9A C4A . . 122.8(3) ?
    C3A C9A C4A . . 134.4(3) ?
    N11A C10A C5A . . 178.7(4) ?
    C6A N12A H50A . . 120.0 ?
    C6A N12A H40A . . 120.0 ?
    H50A N12A H40A . . 120.0 ?
    O13A C13A O14A . . 125.3(3) ?
    O13A C13A C3A . . 123.5(3) ?
    O14A C13A C3A . . 111.2(3) ?
    C13A O14A C15A . . 118.5(3) ?
    O14A C15A C16A . . 106.2(3) ?
    O14A C15A H15C . . 110.5 ?
    C16A C15A H15C . . 110.5 ?
    O14A C15A H15D . . 110.5 ?
    C16A C15A H15D . . 110.5 ?
    H15C C15A H15D . . 108.7 ?
    C15A C16A H16D . . 109.5 ?
    C15A C16A H16E . . 109.5 ?
    H16D C16A H16E . . 109.5 ?
    C15A C16A H16F . . 109.5 ?
    H16D C16A H16F . . 109.5 ?
    H16E C16A H16F . . 109.5 ?
    C18A C17A C22A . . 118.7(4) ?
    C18A C17A C4A . . 120.8(3) ?
    C22A C17A C4A . . 120.5(3) ?
    C19A C18A C17A . . 120.6(4) ?
    C19A C18A H18A . . 119.7 ?
    C17A C18A H18A . . 119.7 ?
    C18A C19A C20A . . 120.0(5) ?
    C18A C19A H19A . . 120.0 ?
    C20A C19A H19A . . 120.0 ?
    C21A C20A C19A . . 119.1(5) ?
    C21A C20A H20A . . 120.4 ?
    C19A C20A H20A . . 120.4 ?
    C20A C21A C22A . . 121.7(5) ?
    C20A C21A H21A . . 119.1 ?
    C22A C21A H21A . . 119.1 ?
    C21A C22A C17A . . 119.8(5) ?
    C21A C22A H22A . . 120.1 ?
    C17A C22A H22A . . 120.1 ?
    C8B N1B N2B . . 102.0(3) ?
    N1B N2B C3B . . 113.4(3) ?
    N1B N2B H2B . . 123.3 ?
    C3B N2B H2B . . 123.3 ?
    N2B C3B C9B . . 106.8(3) ?
    N2B C3B C13B . . 122.2(3) ?
    C9B C3B C13B . . 130.9(3) ?
    C9B C4B C17B . . 113.9(3) ?
    C9B C4B C5B . . 106.6(2) ?
    C17B C4B C5B . . 110.2(2) ?
    C9B C4B H4B . . 108.7 ?
    C17B C4B H4B . . 108.7 ?
    C5B C4B H4B . . 108.7 ?
    C6B C5B C10B . . 117.7(3) ?
    C6B C5B C4B . . 125.5(3) ?
    C10B C5B C4B . . 116.8(2) ?
    N12B C6B C5B . . 126.9(3) ?
    N12B C6B O7B . . 109.1(3) ?
    C5B C6B O7B . . 123.9(3) ?
    C6B O7B C8B . . 114.8(2) ?
    N1B C8B O7B . . 119.1(3) ?
    N1B C8B C9B . . 114.9(3) ?
    O7B C8B C9B . . 126.0(3) ?
    C3B C9B C8B . . 102.8(3) ?
    C3B C9B C4B . . 134.4(3) ?
    C8B C9B C4B . . 122.7(3) ?
    N11B C10B C5B . . 178.2(4) ?
    C6B N12B H50B . . 120.0 ?
    C6B N12B H40B . . 120.0 ?
    H50B N12B H40B . . 120.0 ?
    O13B C13B O14B . . 125.1(3) ?
    O13B C13B C3B . . 123.5(3) ?
    O14B C13B C3B . . 111.4(3) ?
    C13B O14B C15B . . 117.9(3) ?
    O14B C15B C16B . . 105.8(3) ?
    O14B C15B H15A . . 110.6 ?
    C16B C15B H15A . . 110.6 ?
    O14B C15B H15B . . 110.6 ?
    C16B C15B H15B . . 110.6 ?
    H15A C15B H15B . . 108.7 ?
    C15B C16B H16A . . 109.5 ?
    C15B C16B H16B . . 109.5 ?
    H16A C16B H16B . . 109.5 ?
    C15B C16B H16C . . 109.5 ?
    H16A C16B H16C . . 109.5 ?
    H16B C16B H16C . . 109.5 ?
    C22B C17B C18B . . 118.1(4) ?
    C22B C17B C4B . . 121.8(3) ?
    C18B C17B C4B . . 119.9(3) ?
    C19B C18B C17B . . 123.3(5) ?
    C19B C18B H18B . . 118.3 ?
    C17B C18B H18B . . 118.3 ?
    C20B C19B C18B . . 118.3(6) ?
    C20B C19B H19B . . 120.9 ?
    C18B C19B H19B . . 120.9 ?
    C19B C20B C21B . . 122.7(5) ?
    C19B C20B H20B . . 118.6 ?
    C21B C20B H20B . . 118.6 ?
    C20B C21B C22B . . 117.4(5) ?
    C20B C21B H21B . . 121.3 ?
    C22B C21B H21B . . 121.3 ?
    C17B C22B C21B . . 120.1(5) ?
    C17B C22B H22B . . 119.9 ?
    C21B C22B H22B . . 119.9 ?
    O1S S1 C1S . . 103.6(3) ?
    O1S S1 C2S . . 101.7(3) ?
    C1S S1 C2S . . 100.8(3) ?
    O1S S1 H6S . . 121.5 ?
    C2S S1 H6S . . 120.0 ?
    O1S S1 H11S . . 117.2 ?
    C1S S1 H11S . . 120.4 ?
    H6S S1 H11S . . 120.0 ?
    C1S S1A O1S . . 111.2(4) ?
    C1S S1A C2S . . 111.7(4) ?
    O1S S1A C2S . . 99.8(3) ?
    O2S S2 C4S . . 115.8(5) ?
    O2S S2 C3S . . 107.4(3) ?
    C4S S2 C3S . . 102.0(4) ?
    O2S S2 H17S . . 124.0 ?
    C4S S2 H17S . . 111.9 ?
    O2S S2 H24S . . 136.6 ?
    C3S S2 H24S . . 110.7 ?
    H17S S2 H24S . . 99.3 ?
    O2S S2B C4S . . 118.6(5) ?
    O2S S2B C3S . . 105.9(3) ?
    C4S S2B C3S . . 99.2(4) ?
    S1 O1S S1A . . 49.26(17) ?
    S1A C1S S1 . . 48.8(2) ?
    S1A C1S H1S . . 130.5 ?
    S1 C1S H1S . . 109.5 ?
    S1A C1S H2S . . 61.1 ?
    S1 C1S H2S . . 109.5 ?
    H1S C1S H2S . . 109.5 ?
    S1A C1S H3S . . 119.5 ?
    S1 C1S H3S . . 109.5 ?
    H1S C1S H3S . . 109.5 ?
    H2S C1S H3S . . 109.5 ?
    S1A C1S H4S . . 109.6 ?
    S1 C1S H4S . . 126.0 ?
    H2S C1S H4S . . 69.0 ?
    H3S C1S H4S . . 122.0 ?
    S1A C1S H5S . . 109.5 ?
    S1 C1S H5S . . 124.1 ?
    H1S C1S H5S . . 117.4 ?
    H2S C1S H5S . . 82.5 ?
    H4S C1S H5S . . 109.5 ?
    S1A C1S H6S . . 109.3 ?
    S1 C1S H6S . . 60.6 ?
    H1S C1S H6S . . 69.5 ?
    H2S C1S H6S . . 167.3 ?
    H3S C1S H6S . . 82.3 ?
    H4S C1S H6S . . 109.5 ?
    H5S C1S H6S . . 109.5 ?
    S1A C2S H7S . . 133.7 ?
    S1 C2S H7S . . 109.5 ?
    S1A C2S H8S . . 115.3 ?
    S1 C2S H8S . . 109.5 ?
    H7S C2S H8S . . 109.5 ?
    S1A C2S H9S . . 66.1 ?
    S1 C2S H9S . . 109.5 ?
    H7S C2S H9S . . 109.5 ?
    H8S C2S H9S . . 109.5 ?
    S1A C2S H10S . . 109.4 ?
    S1 C2S H10S . . 122.8 ?
    H7S C2S H10S . . 45.2 ?
    H8S C2S H10S . . 126.6 ?
    H9S C2S H10S . . 64.3 ?
    S1A C2S H11S . . 109.5 ?
    S1 C2S H11S . . 65.0 ?
    H7S C2S H11S . . 65.4 ?
    H8S C2S H11S . . 81.9 ?
    H9S C2S H11S . . 168.7 ?
    H10S C2S H11S . . 109.5 ?
    S1A C2S H12S . . 109.5 ?
    S1 C2S H12S . . 126.4 ?
    H7S C2S H12S . . 115.5 ?
    H9S C2S H12S . . 81.8 ?
    H10S C2S H12S . . 109.5 ?
    H11S C2S H12S . . 109.5 ?
    S2 C3S H13S . . 109.5 ?
    S2B C3S H13S . . 121.1 ?
    S2 C3S H14S . . 109.5 ?
    S2B C3S H14S . . 125.8 ?
    H13S C3S H14S . . 109.5 ?
    S2 C3S H15S . . 109.5 ?
    S2B C3S H15S . . 72.2 ?
    H13S C3S H15S . . 109.5 ?
    H14S C3S H15S . . 109.5 ?
    S2 C3S H16S . . 121.1 ?
    S2B C3S H16S . . 109.4 ?
    H14S C3S H16S . . 123.9 ?
    H15S C3S H16S . . 76.3 ?
    S2 C3S H17S . . 72.3 ?
    S2B C3S H17S . . 109.6 ?
    H13S C3S H17S . . 76.3 ?
    H14S C3S H17S . . 63.3 ?
    H15S C3S H17S . . 172.4 ?
    H16S C3S H17S . . 109.5 ?
    S2 C3S H18S . . 125.7 ?
    S2B C3S H18S . . 109.4 ?
    H13S C3S H18S . . 123.9 ?
    H14S C3S H18S . . 46.2 ?
    H15S C3S H18S . . 63.3 ?
    H16S C3S H18S . . 109.5 ?
    H17S C3S H18S . . 109.5 ?
    S2B C4S H19S . . 118.3 ?
    S2 C4S H19S . . 109.5 ?
    S2B C4S H20S . . 69.1 ?
    S2 C4S H20S . . 109.5 ?
    H19S C4S H20S . . 109.5 ?
    S2B C4S H21S . . 129.7 ?
    S2 C4S H21S . . 109.5 ?
    H19S C4S H21S . . 109.5 ?
    H20S C4S H21S . . 109.5 ?
    S2B C4S H22S . . 109.5 ?
    S2 C4S H22S . . 122.2 ?
    H20S C4S H22S . . 80.9 ?
    H21S C4S H22S . . 120.2 ?
    S2B C4S H23S . . 109.6 ?
    S2 C4S H23S . . 125.9 ?
    H19S C4S H23S . . 123.9 ?
    H20S C4S H23S . . 62.2 ?
    H21S C4S H23S . . 47.3 ?
    H22S C4S H23S . . 109.5 ?
    S2B C4S H24S . . 109.4 ?
    S2 C4S H24S . . 68.7 ?
    H19S C4S H24S . . 81.1 ?
    H20S C4S H24S . . 168.9 ?
    H21S C4S H24S . . 62.5 ?
    H22S C4S H24S . . 109.5 ?
    H23S C4S H24S . . 109.5 ?
loop_
    _geom_torsion_atom_site_label_1
    _geom_torsion_atom_site_label_2
    _geom_torsion_atom_site_label_3
    _geom_torsion_atom_site_label_4
    _geom_torsion_site_symmetry_1
    _geom_torsion_site_symmetry_2
    _geom_torsion_site_symmetry_3
    _geom_torsion_site_symmetry_4
    _geom_torsion
    _geom_torsion_publ_flag
    C8A N1A N2A C3A . . . . -0.4(4) ?
    N1A N2A C3A C9A . . . . 0.6(4) ?
    N1A N2A C3A C13A . . . . 178.7(3) ?
    C9A C4A C5A C6A . . . . -12.8(4) ?
    C17A C4A C5A C6A . . . . 110.5(4) ?
    C9A C4A C5A C10A . . . . 170.4(3) ?
    C17A C4A C5A C10A . . . . -66.3(4) ?
    C10A C5A C6A N12A . . . . 1.7(5) ?
    C4A C5A C6A N12A . . . . -175.1(3) ?
    C10A C5A C6A O7A . . . . -177.7(3) ?
    C4A C5A C6A O7A . . . . 5.5(5) ?
    N12A C6A O7A C8A . . . . -174.1(3) ?
    C5A C6A O7A C8A . . . . 5.4(5) ?
    N2A N1A C8A O7A . . . . -178.6(3) ?
    N2A N1A C8A C9A . . . . 0.1(5) ?
    C6A O7A C8A N1A . . . . 171.2(3) ?
    C6A O7A C8A C9A . . . . -7.3(5) ?
    N1A C8A C9A C3A . . . . 0.2(5) ?
    O7A C8A C9A C3A . . . . 178.8(4) ?
    N1A C8A C9A C4A . . . . 179.7(3) ?
    O7A C8A C9A C4A . . . . -1.7(6) ?
    N2A C3A C9A C8A . . . . -0.5(4) ?
    C13A C3A C9A C8A . . . . -178.3(4) ?
    N2A C3A C9A C4A . . . . -179.8(4) ?
    C13A C3A C9A C4A . . . . 2.4(7) ?
    C17A C4A C9A C8A . . . . -111.1(4) ?
    C5A C4A C9A C8A . . . . 10.7(4) ?
    C17A C4A C9A C3A . . . . 68.1(5) ?
    C5A C4A C9A C3A . . . . -170.0(4) ?
    N2A C3A C13A O13A . . . . -175.5(4) ?
    C9A C3A C13A O13A . . . . 2.1(7) ?
    N2A C3A C13A O14A . . . . 5.7(5) ?
    C9A C3A C13A O14A . . . . -176.7(4) ?
    O13A C13A O14A C15A . . . . 3.4(6) ?
    C3A C13A O14A C15A . . . . -177.8(3) ?
    C13A O14A C15A C16A . . . . -169.0(4) ?
    C9A C4A C17A C18A . . . . 54.5(4) ?
    C5A C4A C17A C18A . . . . -64.9(4) ?
    C9A C4A C17A C22A . . . . -126.0(3) ?
    C5A C4A C17A C22A . . . . 114.6(3) ?
    C22A C17A C18A C19A . . . . -0.8(5) ?
    C4A C17A C18A C19A . . . . 178.7(3) ?
    C17A C18A C19A C20A . . . . -0.1(7) ?
    C18A C19A C20A C21A . . . . 0.9(8) ?
    C19A C20A C21A C22A . . . . -0.6(9) ?
    C20A C21A C22A C17A . . . . -0.4(8) ?
    C18A C17A C22A C21A . . . . 1.1(6) ?
    C4A C17A C22A C21A . . . . -178.4(4) ?
    C8B N1B N2B C3B . . . . 0.2(4) ?
    N1B N2B C3B C9B . . . . 0.5(4) ?
    N1B N2B C3B C13B . . . . -178.7(3) ?
    C9B C4B C5B C6B . . . . 6.1(4) ?
    C17B C4B C5B C6B . . . . -118.0(4) ?
    C9B C4B C5B C10B . . . . -177.6(3) ?
    C17B C4B C5B C10B . . . . 58.3(4) ?
    C10B C5B C6B N12B . . . . 0.3(6) ?
    C4B C5B C6B N12B . . . . 176.6(3) ?
    C10B C5B C6B O7B . . . . -177.9(3) ?
    C4B C5B C6B O7B . . . . -1.5(5) ?
    N12B C6B O7B C8B . . . . 176.9(3) ?
    C5B C6B O7B C8B . . . . -4.7(5) ?
    N2B N1B C8B O7B . . . . 179.4(3) ?
    N2B N1B C8B C9B . . . . -0.8(4) ?
    C6B O7B C8B N1B . . . . -174.5(3) ?
    C6B O7B C8B C9B . . . . 5.8(5) ?
    N2B C3B C9B C8B . . . . -0.9(4) ?
    C13B C3B C9B C8B . . . . 178.2(3) ?
    N2B C3B C9B C4B . . . . -179.2(3) ?
    C13B C3B C9B C4B . . . . -0.1(6) ?
    N1B C8B C9B C3B . . . . 1.1(4) ?
    O7B C8B C9B C3B . . . . -179.1(3) ?
    N1B C8B C9B C4B . . . . 179.7(3) ?
    O7B C8B C9B C4B . . . . -0.6(5) ?
    C17B C4B C9B C3B . . . . -65.1(5) ?
    C5B C4B C9B C3B . . . . 173.1(4) ?
    C17B C4B C9B C8B . . . . 116.8(3) ?
    C5B C4B C9B C8B . . . . -5.0(4) ?
    N2B C3B C13B O13B . . . . 174.8(3) ?
    C9B C3B C13B O13B . . . . -4.2(6) ?
    N2B C3B C13B O14B . . . . -6.4(4) ?
    C9B C3B C13B O14B . . . . 174.6(4) ?
    O13B C13B O14B C15B . . . . -1.8(5) ?
    C3B C13B O14B C15B . . . . 179.5(3) ?
    C13B O14B C15B C16B . . . . 177.0(3) ?
    C9B C4B C17B C22B . . . . -55.6(4) ?
    C5B C4B C17B C22B . . . . 64.2(4) ?
    C9B C4B C17B C18B . . . . 127.9(3) ?
    C5B C4B C17B C18B . . . . -112.3(3) ?
    C22B C17B C18B C19B . . . . 0.0(6) ?
    C4B C17B C18B C19B . . . . 176.5(4) ?
    C17B C18B C19B C20B . . . . -0.7(7) ?
    C18B C19B C20B C21B . . . . 1.1(9) ?
    C19B C20B C21B C22B . . . . -0.9(8) ?
    C18B C17B C22B C21B . . . . 0.3(5) ?
    C4B C17B C22B C21B . . . . -176.2(3) ?
    C20B C21B C22B C17B . . . . 0.1(6) ?
    C1S S1 O1S S1A . . . . 45.2(3) ?
    C2S S1 O1S S1A . . . . -59.0(3) ?
    C1S S1A O1S S1 . . . . -58.4(4) ?
    C2S S1A O1S S1 . . . . 59.6(3) ?
    C4S S2B O2S S2 . . . . -51.6(5) ?
    C3S S2B O2S S2 . . . . 58.6(3) ?
    C4S S2 O2S S2B . . . . 49.6(6) ?
    C3S S2 O2S S2B . . . . -63.5(4) ?
    O1S S1A C1S S1 . . . . 51.7(3) ?
    C2S S1A C1S S1 . . . . -58.8(4) ?
    O1S S1 C1S S1A . . . . -51.9(3) ?
    C2S S1 C1S S1A . . . . 53.0(3) ?
    C1S S1A C2S S1 . . . . 62.2(4) ?
    O1S S1A C2S S1 . . . . -55.3(3) ?
    O1S S1 C2S S1A . . . . 59.9(3) ?
    C1S S1 C2S S1A . . . . -46.6(3) ?
    O2S S2 C3S S2B . . . . 57.7(3) ?
    C4S S2 C3S S2B . . . . -64.5(5) ?
    O2S S2B C3S S2 . . . . -59.7(3) ?
    C4S S2B C3S S2 . . . . 63.7(5) ?
    O2S S2B C4S S2 . . . . 51.5(4) ?
    C3S S2B C4S S2 . . . . -62.3(4) ?
    O2S S2 C4S S2B . . . . -47.8(5) ?
    C3S S2 C4S S2B . . . . 68.4(4) ?
loop_
    _geom_hbond_atom_site_label_D
    _geom_hbond_atom_site_label_H
    _geom_hbond_atom_site_label_A
    _geom_hbond_site_symmetry_A
    _geom_hbond_distance_DH
    _geom_hbond_distance_HA
    _geom_hbond_distance_DA
    _geom_hbond_angle_DHA
    _geom_hbond_publ_flag
    N2A H2A O1S 1_555 0.86 1.90 2.737(4) 165 y
    N2B H2B O2S 3_766 0.86 1.90 2.750(5) 168 y
    N12A H50A N11B 1_566 0.86 2.19 3.024(5) 164 y
    N12A H40A O13A 1_565 0.86 2.11 2.958(4) 170 y
    N12B H50B N11A 1_544 0.86 2.23 3.072(5) 165 y
    N12B H40B O13B 1_545 0.86 2.10 2.945(4) 168 y
_iucr_refine_instructions_details
;
TITL GBBB4-305 in P2(1)/c
CELL  0.71073  28.0180   9.1960  15.3960   90.000   93.376   90.000
ZERR     8.00   0.0050   0.0050   0.0050    0.005    0.005    0.005
LATT   1
SYMM  - X, 1/2 + Y, 1/2 - Z
SFAC  C    H    N    O    S
UNIT  144  160  32   32   8
MERG   2
OMIT    -3.00  50.00
FMAP   2
PLAN   10
ACTA
BOND   $H
CONF
LIST   4
L.S.   4
WGHT    0.087600
EXTI    0.001038
FVAR       1.91025   0.67889   0.54572
N1A   3    0.531928    0.781940    0.889739    11.00000    0.04340    0.04963 =
         0.11595    0.00377    0.00788    0.00622
N2A   3    0.525155    0.637205    0.892129    11.00000    0.04192    0.05217 =
         0.11007    0.00617    0.01316    0.00251
AFIX  43
H2A   2    0.497367    0.597406    0.891743    11.00000   -1.20000
AFIX   0
C3A   1    0.566603    0.560187    0.895214    11.00000    0.04139    0.04834 =
         0.07929    0.00019    0.00874    0.00429
C4A   1    0.656671    0.651960    0.898301    11.00000    0.04419    0.05113 =
         0.05849    0.00214    0.00515    0.00371
AFIX  13
H4A   2    0.667664    0.590742    0.947603    11.00000   -1.20000
AFIX   0
C5A   1    0.675492    0.806562    0.913884    11.00000    0.04532    0.04193 =
         0.06281   -0.00560   -0.00215    0.00834
C6A   1    0.648543    0.928983    0.907283    11.00000    0.04565    0.04870 =
         0.07649   -0.00253   -0.00113   -0.00045
O7A   4    0.600100    0.928204    0.892593    11.00000    0.04270    0.04233 =
         0.11640    0.00277   -0.00140    0.00635
C8A   1    0.579092    0.792542    0.892096    11.00000    0.04588    0.04799 =
         0.09111    0.00174    0.00589    0.00528
C9A   1    0.603391    0.661597    0.895739    11.00000    0.04279    0.04547 =
         0.07136    0.00449    0.00847    0.01347
C10A  1    0.724951    0.823831    0.932398    11.00000    0.05155    0.04492 =
         0.07765   -0.00572   -0.00694    0.00347
N11A  3    0.765293    0.835022    0.947319    11.00000    0.05371    0.06477 =
         0.12566   -0.00274   -0.01745    0.00440
N12A  3    0.663965    1.067163    0.914480    11.00000    0.05441    0.04747 =
         0.13890   -0.00312   -0.01294    0.00397
AFIX  93
H50A  2    0.693928    1.084961    0.924345    11.00000   -1.20000
H40A  2    0.643865    1.137744    0.909216    11.00000   -1.20000
AFIX   0
C13A  1    0.567572    0.402754    0.899986    11.00000    0.03910    0.05493 =
         0.09840    0.00145    0.01327    0.00244
O13A  4    0.604123    0.332352    0.907978    11.00000    0.04981    0.05448 =
         0.12761   -0.00285    0.00923    0.00642
O14A  4    0.523972    0.348122    0.892869    11.00000    0.04762    0.05286 =
         0.13539    0.00365    0.00612   -0.00200
C15A  1    0.518228    0.190619    0.899522    11.00000    0.06792    0.04983 =
         0.14827    0.00710    0.00783   -0.00939
AFIX  23
H15C  2    0.525320    0.158560    0.958906    11.00000   -1.20000
H15D  2    0.539563    0.141015    0.861942    11.00000   -1.20000
AFIX   0
C16A  1    0.467886    0.159460    0.872079    11.00000    0.08110    0.08767 =
         0.18196   -0.00496   -0.00596   -0.02368
AFIX 137
H16D  2    0.447256    0.217562    0.905632    11.00000   -1.50000
H16E  2    0.461340    0.058336    0.881290    11.00000   -1.50000
H16F  2    0.462329    0.182223    0.811474    11.00000   -1.50000
AFIX   0
C17A  1    0.675325    0.588735    0.815308    11.00000    0.03680    0.04916 =
         0.07862   -0.00562    0.00717   -0.00423
C18A  1    0.662340    0.648447    0.735260    11.00000    0.07368    0.06976 =
         0.07933   -0.00589    0.01139   -0.01276
AFIX  43
H18A  2    0.641429    0.727043    0.731634    11.00000   -1.20000
AFIX   0
C19A  1    0.680005    0.592910    0.660785    11.00000    0.12706    0.12421 =
         0.08248   -0.02496    0.03996   -0.05139
AFIX  43
H19A  2    0.670988    0.633795    0.607055    11.00000   -1.20000
AFIX   0
C20A  1    0.711345    0.475660    0.665699    11.00000    0.09499    0.14220 =
         0.15334   -0.08486    0.06427   -0.04551
AFIX  43
H20A  2    0.723762    0.438408    0.615601    11.00000   -1.20000
AFIX   0
C21A  1    0.723474    0.416810    0.743828    11.00000    0.06486    0.11891 =
         0.17307   -0.06584    0.03605    0.00923
AFIX  43
H21A  2    0.744206    0.337761    0.747066    11.00000   -1.20000
AFIX   0
C22A  1    0.706054    0.470352    0.819004    11.00000    0.04835    0.07305 =
         0.11643   -0.01680    0.00993    0.01189
AFIX  43
H22A  2    0.714840    0.427345    0.872235    11.00000   -1.20000
AFIX   0
N1B   3    0.987689    0.244984    0.102951    11.00000    0.04154    0.04916 =
         0.11482    0.00452   -0.00893   -0.00005
N2B   3    0.993443    0.389846    0.108063    11.00000    0.04251    0.04928 =
         0.09796    0.00509   -0.00720   -0.00024
AFIX  43
H2B   2    1.020277    0.430680    0.123142    11.00000   -1.20000
AFIX   0
C3B   1    0.953005    0.465038    0.087229    11.00000    0.03943    0.04406 =
         0.07143    0.00525    0.00085    0.00533
C4B   1    0.865586    0.373183    0.038807    11.00000    0.03853    0.04452 =
         0.05521    0.00062    0.00045    0.00473
AFIX  13
H4B   2    0.862234    0.431714   -0.014395    11.00000   -1.20000
AFIX   0
C5B   1    0.849168    0.218555    0.017518    11.00000    0.03980    0.04176 =
         0.06434   -0.00086   -0.00553    0.00577
C6B   1    0.876001    0.096363    0.031072    11.00000    0.04247    0.04778 =
         0.08132    0.00160   -0.00523    0.00037
O7B   4    0.922144    0.096962    0.064213    11.00000    0.05143    0.04069 =
         0.11964    0.00072   -0.01640    0.00914
C8B   1    0.941663    0.233306    0.077582    11.00000    0.04886    0.04160 =
         0.08714   -0.00015   -0.00364    0.00408
C9B   1    0.917630    0.364023    0.067416    11.00000    0.04183    0.04099 =
         0.05986    0.00168   -0.00179    0.00554
C10B  1    0.801374    0.201091   -0.014388    11.00000    0.05024    0.04279 =
         0.07178   -0.00788   -0.00934   -0.00013
N11B  3    0.762482    0.190515   -0.041335    11.00000    0.05649    0.06394 =
         0.11138   -0.01058   -0.02298    0.00359
N12B  3    0.861948   -0.041319    0.016979    11.00000    0.05822    0.04495 =
         0.15084   -0.01074   -0.02747    0.00270
AFIX  93
H50B  2    0.833199   -0.059400   -0.002712    11.00000   -1.20000
H40B  2    0.881677   -0.111614    0.027623    11.00000   -1.20000
AFIX   0
C13B  1    0.951701    0.623656    0.086899    11.00000    0.04080    0.05216 =
         0.07069    0.00244   -0.00012    0.00080
O13B  4    0.916801    0.693616    0.062852    11.00000    0.04801    0.05264 =
         0.11883    0.00493   -0.00782    0.00488
O14B  4    0.992707    0.679132    0.117442    11.00000    0.05028    0.04616 =
         0.11687    0.00112   -0.01114   -0.00333
C15B  1    0.997101    0.836577    0.120506    11.00000    0.06394    0.04707 =
         0.11245   -0.00648    0.00608   -0.00846
AFIX  23
H15A  2    0.972552    0.878436    0.154691    11.00000   -1.20000
H15B  2    0.994035    0.877260    0.062317    11.00000   -1.20000
AFIX   0
C16B  1    1.045993    0.866998    0.162223    11.00000    0.08295    0.07580 =
         0.12632   -0.00869   -0.00518   -0.02651
AFIX 137
H16A  2    1.047969    0.829526    0.220523    11.00000   -1.50000
H16B  2    1.051471    0.970044    0.163600    11.00000   -1.50000
H16C  2    1.069734    0.820834    0.129166    11.00000   -1.50000
AFIX   0
C17B  1    0.834825    0.439293    0.105888    11.00000    0.04349    0.04926 =
         0.06687   -0.00857    0.00318   -0.01163
C18B  1    0.804398    0.553748    0.083072    11.00000    0.05383    0.07576 =
         0.10885   -0.01789    0.01006    0.01704
AFIX  43
H18B  2    0.804865    0.591299    0.027042    11.00000   -1.20000
AFIX   0
C19B  1    0.773948    0.613779    0.138428    11.00000    0.07473    0.13372 =
         0.14603   -0.05286    0.02901    0.02000
AFIX  43
H19B  2    0.754286    0.691168    0.120952    11.00000   -1.20000
AFIX   0
C20B  1    0.772967    0.558921    0.218466    11.00000    0.08237    0.13503 =
         0.14542   -0.06169    0.04669   -0.02387
AFIX  43
H20B  2    0.751773    0.598522    0.256282    11.00000   -1.20000
AFIX   0
C21B  1    0.802293    0.445028    0.247745    11.00000    0.12643    0.13611 =
         0.07520   -0.02902    0.03493   -0.06840
AFIX  43
H21B  2    0.801320    0.409291    0.304122    11.00000   -1.20000
AFIX   0
C22B  1    0.834033    0.384942    0.187743    11.00000    0.08658    0.07699 =
         0.07430   -0.00729    0.01261   -0.01628
AFIX  43
H22B  2    0.854170    0.308465    0.204865    11.00000   -1.20000
AFIX   0
PART    1
S1    5    0.396141    0.601005    0.823877    21.00000    0.07934    0.09547 =
         0.11602   -0.01625    0.00685   -0.00527
PART    2
S1A   5    0.393058    0.688029    0.891178   -21.00000    0.06535    0.12060 =
         0.08312    0.01263    0.01025    0.01813
PART    3
S2    5    0.873121    0.610795    0.835208    31.00000    0.06349    0.15267 =
         0.11119    0.05600    0.01202    0.02010
PART    4
S2B   5    0.889261    0.589561    0.773237   -31.00000    0.06349    0.11388 =
         0.10137   -0.01735    0.00442   -0.00111
PART    0
O1S   4    0.431394    0.557405    0.900172    11.00000    0.05061    0.13367 =
         0.20318    0.07656    0.00556    0.00912
O2S   4    0.915619    0.518061    0.842394    11.00000    0.06698    0.09215 =
         0.24452    0.02896   -0.04672    0.00361
C1S   1    0.402504    0.783002    0.817795    11.00000    0.08557    0.12472 =
         0.26998    0.09881    0.00421    0.00282
PART    1
AFIX  33
H1S   2    0.431907    0.805509    0.791721    21.00000   -1.20000
H2S   2    0.403045    0.823865    0.875223    21.00000   -1.20000
H3S   2    0.376182    0.823243    0.782978    21.00000   -1.20000
PART    2
H4S   2    0.431472    0.836531    0.830715   -21.00000   -1.20000
H5S   2    0.376384    0.849629    0.807742   -21.00000   -1.20000
H6S   2    0.405839    0.724881    0.766706   -21.00000   -1.20000
AFIX   0
PART    0
C2S   1    0.341202    0.588632    0.871681    11.00000    0.06735    0.15969 =
         0.24513    0.08583   -0.01184   -0.02482
PART    1
AFIX  33
H7S   2    0.333091    0.488155    0.879126    21.00000   -1.20000
H8S   2    0.316908    0.634980    0.834816    21.00000   -1.20000
H9S   2    0.343443    0.635967    0.927347    21.00000   -1.20000
PART    2
H10S  2    0.336233    0.527457    0.920858   -21.00000   -1.20000
H11S  2    0.343993    0.529475    0.820855   -21.00000   -1.20000
H12S  2    0.314584    0.653689    0.862532   -21.00000   -1.20000
AFIX   0
PART    0
C3S   1    0.890286    0.773984    0.799824    11.00000    0.12727    0.08761 =
         0.33312    0.03137   -0.06862   -0.00618
PART    3
AFIX  33
H13S  2    0.914578    0.813101    0.839772    31.00000   -1.20000
H14S  2    0.863313    0.838522    0.796019    31.00000   -1.20000
H15S  2    0.902796    0.763770    0.743422    31.00000   -1.20000
PART    4
H16S  2    0.922836    0.805891    0.808594   -31.00000   -1.20000
H17S  2    0.873969    0.788989    0.852195   -31.00000   -1.20000
H18S  2    0.874643    0.828586    0.753236   -31.00000   -1.20000
AFIX   0
PART    0
C4S   1    0.833609    0.565971    0.763055    11.00000    0.14160    0.14186 =
         0.56123   -0.02003   -0.19766    0.00301
PART    3
AFIX  33
H19S  2    0.821110    0.471956    0.776516    31.00000   -1.20000
H20S  2    0.847429    0.562444    0.707499    31.00000   -1.20000
H21S  2    0.808222    0.636215    0.761205    31.00000   -1.20000
PART    4
H22S  2    0.826944    0.466227    0.748485   -31.00000   -1.20000
H23S  2    0.820159    0.627798    0.717711   -31.00000   -1.20000
H24S  2    0.819753    0.589420    0.816872   -31.00000   -1.20000
HKLF 4
END
;
data_New_Global_Publ_Block
_journal_date_recd_electronic     2014-05-28
_journal_date_accepted     2014-06-06
_journal_name_full     'Acta Crystallographica, Section E'
_journal_year     2014
_journal_volume     70
_journal_issue      7
_journal_page_first     o795
_journal_page_last     o796
_journal_paper_category     QO
_journal_paper_doi     10.1107/S1600536814013270
_journal_coeditor_code     LH5712
_publ_contact_author_name     'Gupta, Vivek K.'
_publ_contact_author_address
;
Post-Graduate Department of Physics & Electronics,
University of Jammu,
Jammu Tawi 180 006,
India
;
_publ_contact_author_email     'vivek_gupta2k2@hotmail.com'
_publ_contact_author_fax     '+911912432051'
_publ_contact_author_phone     '+919419102467'
_publ_section_title
;
Ethyl
6-amino-5-cyano-4-phenyl-2,4-dihydropyrano[2,3-<i>c</i>]pyrazole-3-carboxylate
dimethyl sulfoxide monosolvate
;
loop_
    _publ_author_name
    _publ_author_footnote
    _publ_author_address
    'Sharma, Naresh' .
;
Post-Graduate Department of Physics & Electronics,
University of Jammu, Jammu Tawi 180 006, India
;
    'Brahmachari, Goutam' .
;
Laboratory of Natural Products & Organic Synthesis,
Department of Chemistry, Visva-Bharati University,
Santiniketan 731 235, West Bengal, India
;
    'Banerjee, Bubun' .
;
Laboratory of Natural Products & Organic Synthesis,
Department of Chemistry, Visva-Bharati University,
Santiniketan 731 235, West Bengal, India
;
    'Kant, Rajni' .
;
Post-Graduate Department of Physics & Electronics,
University of Jammu, Jammu Tawi 180 006, India
;
    'Gupta, Vivek K.' .
;
Post-Graduate Department of Physics & Electronics,
University of Jammu, Jammu Tawi 180 006, India
;
