# Supplementary material for: Ethyl 6-amino-5-cyano-4-phenyl-2,4-di­hydro­pyrano[2,3-c]pyrazole-3-carboxyl­ate dimethyl sulfoxide monosolvate
Source: Acta Crystallogr Sect E Struct Rep Online. 2014 Jun 18;70(Pt 7):o795–6. doi: 10.1107/S1600536814013270 (PMC4120557; doi:10.1107/S1600536814013270)
Supplement: Supplementary file 2 [file e-70-0o795-Isup2.hkl]

#
# h,k,l, Fc-squared, Fo-squared, sigma(Fo-squared) and status flag
#
data_I
_shelx_title ' GBBB4-305 in P2(1)/c'
_shelx_refln_list_code          4
_shelx_F_calc_maximum      590.82
_exptl_crystal_F_000      1632.00
_reflns_d_resolution_high  0.8409
 
loop_
 _symmetry_equiv_pos_as_xyz
 'x, y, z'
 '-x, y+1/2, -z+1/2'
 '-x, -y, -z'
 'x, -y-1/2, z-1/2'
 
_cell_length_a    28.0180
_cell_length_b     9.1960
_cell_length_c    15.3960
_cell_angle_alpha  90.000
_cell_angle_beta   93.376
_cell_angle_gamma  90.000
 
_shelx_F_squared_multiplier     1.000
 
loop_
 _refln_index_h
 _refln_index_k
 _refln_index_l
 _refln_F_squared_calc
 _refln_F_squared_meas
 _refln_F_squared_sigma
 _refln_observed_status
   5   0   0      585.58      620.23     37.81 o
   6   0   0      236.30      300.78     37.38 o
   7   0   0     1702.93     1742.71     60.95 o
   8   0   0      128.44      168.25     24.06 o
   9   0   0     4959.68     4698.10    141.71 o
  10   0   0     3633.01     3223.56     80.48 o
  11   0   0     3371.98     3675.17     90.47 o
  12   0   0     8092.21     9304.79    180.54 o
  13   0   0     3931.75     4553.31    178.06 o
  14   0   0        3.04      293.23     63.15 o
  15   0   0    20478.28    22174.37    418.04 o
  16   0   0     2741.88     3135.55    166.70 o
  17   0   0     3350.46     3698.54    181.17 o
  18   0   0     1253.09     1413.88    116.59 o
  19   0   0     1571.71     1727.39    130.37 o
  20   0   0      104.20      230.63     55.49 o
  21   0   0     4317.46     4229.32    220.31 o
  22   0   0      242.23      338.79     70.49 o
  23   0   0     3553.57     3482.02    210.37 o
  24   0   0       79.43      171.99     55.16 o
  25   0   0     4196.87     4029.56    239.60 o
  26   0   0       90.60      197.09     62.66 o
  27   0   0      270.46      239.47     60.63 o
  28   0   0        0.89       21.58     21.84 o
  29   0   0     1101.71      969.57    127.77 o
  30   0   0      289.61      399.24     83.31 o
  31   0   0      250.92      310.40     75.03 o
  32   0   0      138.72      123.37     42.53 o
  33   0   0       55.35       64.98     32.23 o
   4   1   0     3924.99     4144.80     69.94 o
   5   1   0      234.09      246.55     21.67 o
   6   1   0     8970.36    10032.13    145.71 o
   7   1   0      136.87      105.30     23.09 o
   8   1   0    21339.57    21903.17    217.88 o
   9   1   0      383.94      293.51     30.44 o
  10   1   0     4602.78     5065.25     65.31 o
  11   1   0       28.42       26.61     12.56 o
  12   1   0     2444.05     2660.45     59.80 o
  13   1   0      343.73      508.44     27.84 o
  14   1   0       17.07       39.79     10.22 o
  15   1   0       57.04       82.91     16.44 o
  16   1   0      396.09      402.62     34.82 o
  17   1   0      210.76      251.17     29.07 o
  18   1   0        5.73        9.47      5.77 o
  19   1   0        1.53       -3.60      8.30 o
  20   1   0      370.29      415.12     48.49 o
  21   1   0     2400.88     2392.30    115.36 o
  22   1   0      237.58      290.98     45.01 o
  23   1   0       96.47       49.03     19.50 o
  24   1   0       25.11       11.82      9.73 o
  25   1   0       15.64        0.57     10.92 o
  26   1   0       24.49       38.10     15.96 o
  27   1   0        8.73       18.46     11.41 o
  28   1   0        0.01       -0.24      5.38 o
  29   1   0       20.48       11.93      8.38 o
  30   1   0        0.32       -1.53      5.46 o
  31   1   0       13.20       12.21      7.07 o
  32   1   0       14.40       24.81     14.99 o
  33   1   0        7.84       -9.56     19.14 o
   0   2   0       11.38       25.65      5.43 o
   1   2   0      503.22      397.37     18.14 o
   2   2   0    18610.03    18583.99    196.14 o
   3   2   0       51.94       38.79      6.69 o
   4   2   0     7383.83     7368.40    131.87 o
   5   2   0     1596.80     1554.87     48.82 o
   6   2   0       34.81       27.05      8.11 o
   7   2   0      799.68      741.25     24.76 o
   8   2   0     9204.48     9887.58    158.84 o
   9   2   0       66.53       90.41     10.20 o
  10   2   0      461.04      538.57     22.56 o
  11   2   0       73.49       73.83     16.56 o
  12   2   0      861.50      994.68     38.34 o
  13   2   0     3952.87     4106.15     80.69 o
  14   2   0     1249.76     1372.97     48.85 o
  15   2   0     2509.21     2847.93     71.45 o
  16   2   0       85.25       98.79     15.78 o
  17   2   0      613.38      606.63     35.79 o
  18   2   0       46.89       80.01     15.34 o
  19   2   0      800.01      825.69     43.31 o
  20   2   0       10.23       26.43     13.07 o
  21   2   0       62.29       39.54     12.03 o
  22   2   0        2.96       -2.77      7.78 o
  23   2   0      389.18      427.56     51.31 o
  24   2   0      186.55      247.84     39.75 o
  25   2   0        0.03       -5.59     13.54 o
  26   2   0       35.43       15.48     10.16 o
  27   2   0       11.76        5.54     10.31 o
  28   2   0        8.50        0.28      7.29 o
  29   2   0        7.49        5.54      5.09 o
  30   2   0       41.81       27.40     16.23 o
  31   2   0        2.70        5.14      8.20 o
  32   2   0        0.01      -18.11     31.42 o
   1   3   0       60.37       54.69      7.06 o
   2   3   0      490.91      494.74     21.41 o
   3   3   0     1680.00     1567.43     32.17 o
   4   3   0     1163.96     1260.62     39.41 o
   5   3   0     1471.66     1439.54     44.62 o
   6   3   0     3241.31     3166.19     69.84 o
   7   3   0       65.06       65.25     10.71 o
   8   3   0      147.35      161.87     18.20 o
   9   3   0     1712.84     1807.77     61.51 o
  10   3   0     3517.66     3642.51     90.53 o
  11   3   0      872.85      832.09     33.28 o
  12   3   0     1887.09     2012.04     50.81 o
  13   3   0       58.97       66.52     12.80 o
  14   3   0      194.82      222.69     19.03 o
  15   3   0      461.76      472.91     28.24 o
  16   3   0       42.80       32.61      6.81 o
  17   3   0        0.13       -2.22      1.95 o
  18   3   0       22.99       31.18      8.72 o
  19   3   0      183.79      185.40     21.44 o
  20   3   0      266.90      285.64     26.85 o
  21   3   0      415.14      366.97     30.65 o
  22   3   0      119.49      157.19     22.44 o
  23   3   0     1486.34     1506.50     77.96 o
  24   3   0      183.63      214.71     31.27 o
  25   3   0       42.75       34.94     15.41 o
  26   3   0       66.02       55.72     33.92 o
  27   3   0       40.95       45.64     28.15 o
  28   3   0        0.00        3.96     10.23 o
  29   3   0       15.80       27.54     23.16 o
  30   3   0       23.64       36.47     30.30 o
  31   3   0       43.61       24.59     13.60 o
   0   4   0    23212.67    24063.85    327.59 o
   1   4   0      668.47      681.41     30.90 o
   2   4   0      733.77      737.74     31.11 o
   3   4   0      272.35      269.21     17.87 o
   4   4   0      634.44      690.79     29.20 o
   5   4   0        4.25       10.30      4.92 o
   6   4   0      590.99      751.24     35.80 o
   7   4   0      171.31      236.80     21.15 o
   8   4   0     2053.78     2459.77     71.45 o
   9   4   0      521.72      637.15     38.37 o
  10   4   0        7.55        1.05      3.69 o
  11   4   0      540.56      434.87     85.42 o
  12   4   0      335.26      335.74     28.96 o
  13   4   0       23.67       10.46     10.77 o
  14   4   0      868.74      956.79     56.15 o
  15   4   0     1903.15     1832.66     66.85 o
  16   4   0        3.10        4.37      7.31 o
  17   4   0      343.29      303.97     21.61 o
  18   4   0      551.02      547.85     26.01 o
  19   4   0      277.96      274.00     18.22 o
  20   4   0      390.39      433.95     22.70 o
  21   4   0       22.11       26.64     11.26 o
  22   4   0        1.72       11.22     11.33 o
  23   4   0     1016.71     1009.92     71.12 o
  24   4   0        2.39       38.06     23.90 o
  25   4   0      635.49      597.23     80.07 o
  26   4   0       20.67       27.93     30.42 o
  27   4   0        7.31        8.67     16.63 o
  28   4   0        0.11       -9.71     19.62 o
  29   4   0        0.54       -8.67     13.29 o
  30   4   0       44.26       39.70     31.48 o
   1   5   0      165.75      191.15     17.54 o
   2   5   0      277.91      256.76     20.57 o
   3   5   0     1390.44     1433.18     47.47 o
   4   5   0     2174.41     2425.70     59.58 o
   5   5   0      267.38      232.08     16.89 o
   6   5   0      171.35      214.72     27.37 o
   7   5   0     1727.72     1949.32     63.97 o
   8   5   0      142.79      182.25     20.29 o
   9   5   0      119.58      125.82     17.02 o
  10   5   0      252.36      252.93     33.95 o
  11   5   0      360.58      391.56     43.10 o
  12   5   0      558.42      593.45     54.51 o
  13   5   0        7.70       -4.92      7.14 o
  14   5   0       37.04       41.12     11.15 o
  15   5   0       89.53       62.40     17.07 o
  16   5   0       58.03       54.35     16.09 o
  17   5   0      386.96      338.26     26.12 o
  18   5   0      104.31       42.77     19.94 o
  19   5   0      378.78      420.56     31.78 o
  20   5   0       84.24       60.14     17.37 o
  21   5   0      149.81      184.83     30.37 o
  22   5   0      353.17      349.11     41.87 o
  23   5   0       11.38       36.30     15.80 o
  24   5   0       48.81      107.65     25.52 o
  25   5   0      138.20      194.64     39.45 o
  26   5   0        0.25       -1.92     17.77 o
  27   5   0      246.59      240.26     71.88 o
  28   5   0       12.38       18.34     18.27 o
  29   5   0        6.05        2.33     11.08 o
   0   6   0      297.61      331.49     31.09 o
   1   6   0      242.93      285.59     24.17 o
   2   6   0       62.65       72.73     11.35 o
   3   6   0       22.32       10.94      5.32 o
   4   6   0     2634.80     2664.88     68.34 o
   5   6   0       40.86       34.38      6.90 o
   6   6   0       16.01       14.14      3.87 o
   7   6   0      515.60      537.36     61.15 o
   8   6   0      571.55      545.47     47.31 o
   9   6   0      135.98      157.32     25.75 o
  10   6   0      125.38      138.88     25.07 o
  11   6   0      148.80      194.54     36.87 o
  12   6   0       26.84       11.95     30.20 o
  13   6   0      783.22      827.46     55.45 o
  14   6   0       21.94        1.16      7.79 o
  15   6   0       49.52       64.03     18.54 o
  16   6   0      309.84      342.38     36.77 o
  17   6   0       28.75       -4.15     14.21 o
  18   6   0      103.76      103.79     12.19 o
  19   6   0        0.36       -2.99      6.89 o
  20   6   0       29.02       38.52      9.39 o
  21   6   0      307.84      333.14     41.76 o
  22   6   0       31.38       20.91     11.25 o
  23   6   0       84.23      123.87     26.31 o
  24   6   0       17.97       42.67     19.91 o
  25   6   0        7.66       17.09     13.06 o
  26   6   0        7.82       34.48     16.69 o
  27   6   0        1.95      -11.40     16.66 o
   1   7   0      313.27      258.70     20.87 o
   2   7   0      246.68      301.32     25.91 o
   3   7   0      652.44      625.27     37.19 o
   4   7   0       75.67      144.85     16.84 o
   5   7   0        4.63       -0.17      4.38 o
   6   7   0        0.02       -4.46     10.51 o
   7   7   0      103.51       93.62     18.49 o
   8   7   0      101.76       77.13     16.83 o
   9   7   0       27.05       21.38      8.71 o
  10   7   0        9.79        2.17      4.61 o
  11   7   0      273.44      170.63     57.43 o
  12   7   0      134.98      122.36     32.34 o
  13   7   0        0.25        9.97     23.93 o
  14   7   0      308.20      326.85     37.22 o
  15   7   0      470.89      541.28     41.80 o
  16   7   0     1248.96     1431.18     69.39 o
  17   7   0      301.72      251.32     27.52 o
  18   7   0      252.50      267.43     28.78 o
  19   7   0      110.54       79.43     19.30 o
  20   7   0        0.14        0.33      6.74 o
  21   7   0       16.66       27.48     12.63 o
  22   7   0        1.96        9.73      8.59 o
  23   7   0       46.47       49.99     17.50 o
  24   7   0       46.30       90.71     24.86 o
  25   7   0        0.00       21.46     16.06 o
   0   8   0      852.14      947.06     61.22 o
   1   8   0      666.62      697.68     36.67 o
   2   8   0      451.11      475.83     29.65 o
   3   8   0        1.93       -6.48      5.71 o
   4   8   0       37.08       40.95      7.08 o
   5   8   0      287.52      291.98     34.44 o
   6   8   0        3.40       -3.11      6.42 o
   7   8   0       12.90        5.90      6.24 o
   8   8   0       15.70       15.93      7.53 o
   9   8   0       30.22       34.95     13.06 o
  10   8   0       90.30       34.56     27.90 o
  11   8   0        4.92        7.29      8.55 o
  12   8   0      266.91      336.77     45.98 o
  13   8   0        5.71       -4.36      8.42 o
  14   8   0       13.62      -14.47     23.80 o
  15   8   0        5.38      -21.46     27.67 o
  16   8   0       16.09        9.50     15.23 o
  17   8   0       38.64       -2.71     16.95 o
  18   8   0       17.51        6.78     14.74 o
  19   8   0       24.27       -6.50     13.28 o
  20   8   0       14.11       -3.91      9.29 o
  21   8   0        1.88       -0.44      8.86 o
  22   8   0        1.88        8.43     16.29 o
   1   9   0        1.45        5.06      7.81 o
   2   9   0        5.70       -0.74     10.07 o
   3   9   0       42.08       56.48     22.90 o
   4   9   0      288.93      180.75     46.85 o
   5   9   0       31.69       39.69     23.64 o
   6   9   0        0.00       -3.03     10.02 o
   7   9   0       16.44      -15.55     48.51 o
   8   9   0       81.52        0.45     34.36 o
   9   9   0       38.51        7.57     52.49 o
  10   9   0        8.15       -8.98     57.12 o
  11   9   0        0.01      -10.16     20.91 o
  12   9   0        2.42      -29.04     41.58 o
  13   9   0        1.06      -12.31     50.26 o
  14   9   0       37.32       23.08      8.45 o
  15   9   0        1.67      -27.75     18.50 o
  16   9   0        2.85      -34.07     22.86 o
  17   9   0        0.22       -3.03      8.83 o
  18   9   0        0.58      -10.49     22.02 o
   3  10   0        3.71      -71.51     56.13 o
   4  10   0        9.53      -79.87     53.25 o
   5  10   0       20.09      -65.91     43.94 o
   6  10   0       65.89       28.22      6.32 o
   7  10   0        1.43      -32.87     38.69 o
   8  10   0       16.03       -1.73     30.14 o
   9  10   0       20.31      -11.11     47.32 o
  10  10   0       67.23       20.67     14.66 o
  11  10   0        0.19      -23.80     25.74 o
  12  10   0       24.31      -13.21     28.54 o
  13  10   0        1.36      -30.05     24.18 o
 -33   1   1      110.04      116.33     50.61 o
 -32   1   1        6.18        2.73      9.44 o
 -31   1   1      103.01       80.02     25.04 o
 -30   1   1       21.69       18.15     11.86 o
 -29   1   1      194.21      203.87     40.62 o
 -28   1   1        3.52       11.55     15.06 o
 -27   1   1      347.61      384.09     52.79 o
 -26   1   1       66.70       45.26     17.23 o
 -25   1   1       79.90       81.10     22.92 o
 -24   1   1       71.79       45.02     17.18 o
 -23   1   1      238.11      199.27     34.71 o
 -22   1   1       88.54       96.66     24.89 o
 -21   1   1       61.72       42.88     12.49 o
 -20   1   1        3.86       21.55     13.67 o
 -19   1   1      734.15      777.13     63.59 o
 -18   1   1      123.74      201.67     32.63 o
 -17   1   1      191.87      191.79     29.67 o
 -16   1   1      202.32      166.66     34.57 o
 -15   1   1      186.51      185.37     15.64 o
 -14   1   1       30.06       25.41      9.73 o
 -13   1   1      229.89      183.09     25.09 o
 -12   1   1     1178.24     1061.58     58.42 o
 -11   1   1     2080.57     2311.75     68.97 o
 -10   1   1       26.47       40.96      8.78 o
  -9   1   1      273.74      357.70     18.99 o
  -8   1   1     3943.84     3969.96     50.68 o
  -7   1   1      110.64      129.67     12.66 o
  -6   1   1    49569.71    53108.38    850.63 o
  -5   1   1     2667.79     2628.42     54.27 o
  -4   1   1     8212.97     8701.35    179.00 o
   3   1   1     2031.03     1952.57     39.69 o
   4   1   1     8648.95     9877.60    115.60 o
   5   1   1     8159.55     8055.58    119.78 o
   6   1   1    31551.42    33312.15    215.50 o
   7   1   1      277.97      295.12     23.38 o
   8   1   1     1200.60     1201.34     39.30 o
   9   1   1      115.43       85.01     18.41 o
  10   1   1     3110.74     3572.93     75.73 o
  11   1   1       48.11       17.20     20.05 o
  12   1   1       47.13       26.72     12.79 o
  13   1   1        0.05       -3.29      8.25 o
  14   1   1        0.48       -6.03      5.72 o
  15   1   1      900.05      869.30     47.91 o
  16   1   1      111.64      105.41     15.51 o
  17   1   1     1365.27     1395.38     50.00 o
  18   1   1      240.53      279.38     23.81 o
  19   1   1       12.82        7.54      9.85 o
  20   1   1       11.04        8.91      8.66 o
  21   1   1     1287.54     1429.08     76.21 o
  22   1   1      192.34      235.35     35.76 o
  23   1   1     3058.17     3164.88    200.45 o
  24   1   1       79.41      119.84     32.02 o
  25   1   1       72.40       52.31     19.38 o
  26   1   1        9.05        9.93      9.97 o
  27   1   1       38.49       45.80     17.90 o
  28   1   1       12.43        7.78      6.14 o
  29   1   1      151.74      175.91     38.84 o
  30   1   1       13.52       19.46      9.97 o
  31   1   1       25.90       18.14     13.80 o
  32   1   1        0.02       -6.24     10.21 o
 -32   2   1        0.09       -5.61     10.30 o
 -31   2   1      125.28       51.93     39.64 o
 -30   2   1       41.14       41.54     26.44 o
 -29   2   1        3.89       10.97     12.95 o
 -28   2   1       46.39       31.33     16.24 o
 -27   2   1      406.62      401.27     53.78 o
 -26   2   1       36.24       24.56     14.58 o
 -25   2   1       23.16       31.26     14.37 o
 -24   2   1      611.46      596.22     63.21 o
 -23   2   1      744.16      791.08     70.24 o
 -22   2   1      464.91      437.62     51.53 o
 -21   2   1       24.01       30.66     12.71 o
 -20   2   1       56.49       49.10     15.78 o
 -19   2   1        0.28        0.26      5.69 o
 -18   2   1      524.25      562.27     49.77 o
 -17   2   1      436.76      423.17     35.90 o
 -16   2   1      366.32      429.84     29.75 o
 -15   2   1     1086.53     1066.01     44.71 o
 -14   2   1      995.68     1031.16     42.36 o
 -13   2   1       44.45       55.86     10.30 o
 -12   2   1       47.80       52.78      9.37 o
 -11   2   1      181.64      135.28     12.32 o
 -10   2   1      211.58      243.98     15.75 o
  -9   2   1     2778.17     3067.06     82.36 o
  -8   2   1     4294.52     3952.96     47.67 o
  -7   2   1      366.23      402.84     13.99 o
  -6   2   1     7291.91     7731.43     77.46 o
  -5   2   1     1435.68     1245.02     31.02 o
  -4   2   1    30462.94    31748.93    550.67 o
  -3   2   1      994.23      861.63     21.93 o
  -2   2   1     4157.68     4393.57     72.97 o
  -1   2   1      956.28      967.49     36.73 o
   0   2   1    20339.50    22401.77    184.36 o
   1   2   1       34.04       33.06      4.64 o
   2   2   1    23953.83    22113.58    302.19 o
   3   2   1      877.06      817.74     35.03 o
   4   2   1     1209.45     1305.86     46.43 o
   5   2   1      389.93      384.35     22.12 o
   6   2   1    31180.52    33991.41    244.18 o
   7   2   1      701.67      713.28     29.61 o
   8   2   1     7674.64     7906.93    103.82 o
   9   2   1      533.63      515.74     22.95 o
  10   2   1      275.16      290.53     16.89 o
  11   2   1      484.05      491.85     25.37 o
  12   2   1     1718.38     1780.46    119.27 o
  13   2   1     1231.72     1300.55    103.81 o
  14   2   1     3532.47     3682.93    109.87 o
  15   2   1      258.15      254.57     21.91 o
  16   2   1       17.00       22.88      8.59 o
  17   2   1      224.49      199.57     19.35 o
  18   2   1      536.16      533.33     33.98 o
  19   2   1        3.78        3.36      9.95 o
  20   2   1        4.18        3.79      4.89 o
  21   2   1        0.15        9.41      8.73 o
  22   2   1      238.34      271.75     27.48 o
  23   2   1        4.93        0.19      5.63 o
  24   2   1        0.02       12.52      9.99 o
  25   2   1      153.29      147.54     26.97 o
  26   2   1      105.81      100.30     28.84 o
  27   2   1      379.47      306.33     47.66 o
  28   2   1       71.67       75.57     25.32 o
  29   2   1        2.35        5.51      8.11 o
  30   2   1       31.36        4.44     15.59 o
  31   2   1      108.64      130.98     55.07 o
  32   2   1        1.97       16.69     27.47 o
 -32   3   1        0.00       -0.19     16.19 o
 -31   3   1       41.87       26.97     25.72 o
 -30   3   1        0.77        5.59     13.74 o
 -29   3   1      179.73      179.51     60.98 o
 -28   3   1       19.72       -2.59     15.25 o
 -27   3   1        8.21        6.31     22.14 o
 -26   3   1      140.17       96.27     37.55 o
 -25   3   1      171.79      210.01     37.03 o
 -24   3   1       16.26       27.95     15.59 o
 -23   3   1     1104.93     1101.87     76.82 o
 -22   3   1      118.65       90.41     24.13 o
 -21   3   1        5.14       13.45      8.55 o
 -20   3   1      227.44      266.24     26.91 o
 -19   3   1      720.91      752.01     42.58 o
 -18   3   1       16.49        6.40      6.53 o
 -17   3   1      246.15      232.59     27.43 o
 -16   3   1      221.05      277.16     24.20 o
 -15   3   1      984.44     1060.18     43.28 o
 -14   3   1     2892.52     2976.44     69.47 o
 -13   3   1     1220.21     1275.51     42.94 o
 -12   3   1        5.03        3.55      1.85 o
 -11   3   1       48.28       62.41     10.46 o
 -10   3   1     2938.20     3319.98     52.82 o
  -9   3   1       38.37       31.07      4.99 o
  -8   3   1      387.96      387.59     22.96 o
  -7   3   1      763.55      626.71     33.48 o
  -6   3   1     1323.20     1626.98     42.37 o
  -5   3   1     1475.29     1549.08     48.06 o
  -4   3   1    19535.89    22003.64    163.97 o
  -3   3   1     2244.87     2368.57     44.33 o
  -2   3   1      105.91       86.97     10.72 o
  -1   3   1      697.53      575.80     36.69 o
   0   3   1       80.27       98.11     12.69 o
   1   3   1      135.12      125.01     11.28 o
   2   3   1    14198.04    14713.21    149.46 o
   3   3   1      257.45      258.32     12.68 o
   4   3   1     1177.69     1123.30     42.56 o
   5   3   1     1396.30     1204.02     50.86 o
   6   3   1        0.79        0.30      3.89 o
   7   3   1      124.69      111.07     16.49 o
   8   3   1     7522.85     7687.69    122.07 o
   9   3   1     2843.93     3035.56     50.25 o
  10   3   1      457.26      460.69     21.73 o
  11   3   1       41.69       37.84     12.26 o
  12   3   1       44.25       69.39     12.58 o
  13   3   1      244.86      256.79     22.54 o
  14   3   1     2303.14     2356.35     86.50 o
  15   3   1     2833.36     3095.65    152.87 o
  16   3   1      370.50      413.78     27.72 o
  17   3   1       30.51       47.46     10.55 o
  18   3   1        3.48       -3.41      7.04 o
  19   3   1      812.16      791.97     43.04 o
  20   3   1       18.85       11.23      8.47 o
  21   3   1      396.89      356.45     29.96 o
  22   3   1       14.49       15.83     11.65 o
  23   3   1     2018.11     2160.28     77.16 o
  24   3   1       26.60       29.16     16.23 o
  25   3   1       63.98       59.33     17.99 o
  26   3   1       75.99       64.88     27.46 o
  27   3   1      169.60      177.11     42.70 o
  28   3   1       26.14       21.20     19.19 o
  29   3   1       46.88       47.08     31.10 o
  30   3   1       23.76       47.05     34.60 o
  31   3   1        2.14        9.83      5.59 o
 -31   4   1        0.48       12.15      9.59 o
 -30   4   1       41.55       78.38     43.58 o
 -29   4   1        1.91        9.14     19.63 o
 -28   4   1       15.71       13.99      8.46 o
 -27   4   1        0.10      -23.77     30.74 o
 -26   4   1        3.01      -45.49     30.33 o
 -25   4   1       84.90       59.41     31.69 o
 -24   4   1      187.14      188.27     63.78 o
 -23   4   1      111.69      100.71     47.98 o
 -22   4   1      104.57      125.60     26.57 o
 -21   4   1     1065.25     1017.34     49.26 o
 -20   4   1       99.20      130.28     17.91 o
 -19   4   1        8.95       14.47      7.48 o
 -18   4   1       78.48       83.71     13.07 o
 -17   4   1       27.62       21.48      8.80 o
 -16   4   1        4.25        5.09      2.51 o
 -15   4   1      438.83      360.47     21.92 o
 -14   4   1       33.77       20.56      8.56 o
 -13   4   1      104.85       52.14     17.90 o
 -12   4   1      515.84      512.10     38.22 o
 -11   4   1      501.40      429.47     27.63 o
 -10   4   1       43.78       13.33      7.88 o
  -9   4   1     1677.38     1977.78     57.22 o
  -8   4   1      291.08      364.27     23.84 o
  -7   4   1      940.64      967.88     36.95 o
  -6   4   1     2394.76     2409.02     55.31 o
  -5   4   1      152.83      215.31     16.97 o
  -4   4   1     3184.02     3547.40    103.98 o
  -3   4   1      304.59      396.28     27.35 o
  -2   4   1     2920.11     3424.16     76.91 o
  -1   4   1     1140.09     1144.27     44.74 o
   0   4   1     4704.80     5084.61    150.20 o
   1   4   1      231.18      232.52     22.26 o
   2   4   1        5.81        5.71      1.71 o
   3   4   1     1270.23     1160.52     44.38 o
   4   4   1      308.70      281.60     19.91 o
   5   4   1      351.87      316.28     27.42 o
   6   4   1      303.07      396.46     32.03 o
   7   4   1      588.80      580.57     40.30 o
   8   4   1     3281.45     3987.17    111.08 o
   9   4   1       99.35       81.89     22.08 o
  10   4   1       67.76       87.52     26.01 o
  11   4   1       99.02       62.57     21.65 o
  12   4   1     1303.77     1339.64     66.19 o
  13   4   1       22.53        2.87      9.58 o
  14   4   1     1067.63     1016.00     47.46 o
  15   4   1      293.62      294.26     19.19 o
  16   4   1      577.17      617.62     26.57 o
  17   4   1      204.67      254.74     17.33 o
  18   4   1       28.08       31.01      9.61 o
  19   4   1     1426.84     1426.77     55.29 o
  20   4   1      162.07      165.68     20.25 o
  21   4   1      801.01      861.55     62.89 o
  22   4   1       83.41       65.41     17.00 o
  23   4   1      256.43      172.48     27.81 o
  24   4   1        0.16        3.31     17.04 o
  25   4   1        3.12       25.24     22.51 o
  26   4   1       72.17       78.20     28.02 o
  27   4   1       34.10       31.45     19.61 o
  28   4   1        7.01       19.92     19.51 o
  29   4   1       15.10       -4.97     21.11 o
  30   4   1       10.86        1.77      2.31 o
 -29   5   1       38.01      103.39     49.53 o
 -28   5   1       12.18       33.48     30.87 o
 -27   5   1       62.81       28.09     13.40 o
 -26   5   1        5.20       -3.78     21.72 o
 -25   5   1       26.01       14.99      6.74 o
 -24   5   1      221.73      337.48     99.28 o
 -23   5   1      462.45      560.20     54.40 o
 -22   5   1      115.98      205.59     35.49 o
 -21   5   1       75.24       97.63     29.89 o
 -20   5   1        1.83       28.41     22.33 o
 -19   5   1     1922.27     1923.29     92.97 o
 -18   5   1      329.83      338.81     44.38 o
 -17   5   1      943.33     1092.94     65.99 o
 -16   5   1       58.95       47.91     16.58 o
 -15   5   1       65.31       57.84     17.67 o
 -14   5   1       32.05       24.31     13.75 o
 -13   5   1       98.28      112.31     20.89 o
 -12   5   1       55.00       50.07     11.08 o
 -11   5   1      415.18      407.75     32.69 o
 -10   5   1        8.59        2.92     10.77 o
  -9   5   1      618.63      648.29     33.92 o
  -8   5   1     1093.00     1112.06     43.12 o
  -7   5   1     1654.55     1664.88     51.29 o
  -6   5   1      651.03      578.12     41.29 o
  -5   5   1      687.67      681.66     29.70 o
  -4   5   1     3057.85     3130.50     66.24 o
  -3   5   1     1874.06     1803.92     52.11 o
  -2   5   1        9.76       20.67      4.98 o
  -1   5   1      409.84      366.84     23.76 o
   0   5   1     3192.80     3530.28     65.92 o
   1   5   1      956.63     1000.91     51.25 o
   2   5   1     1624.16     1732.82     64.71 o
   3   5   1     1890.90     2098.92     68.18 o
   4   5   1      664.10      684.35     36.06 o
   5   5   1       64.01       50.22      8.81 o
   6   5   1     6022.26     6435.37    197.52 o
   7   5   1      492.33      506.09     57.21 o
   8   5   1     1199.24     1209.75     70.82 o
   9   5   1       71.51       76.28     18.35 o
  10   5   1     2302.13     2320.35    114.38 o
  11   5   1      526.12      508.22     37.82 o
  12   5   1      502.87      507.70     64.79 o
  13   5   1       38.23        7.19     28.38 o
  14   5   1      236.32      268.76     28.73 o
  15   5   1        2.58      -11.92      8.97 o
  16   5   1      165.36      132.72     19.09 o
  17   5   1      189.24      169.72     26.41 o
  18   5   1      548.09      624.60     37.51 o
  19   5   1        5.12        1.27      6.91 o
  20   5   1      161.05      162.66     26.74 o
  21   5   1     1759.86     1760.14     92.91 o
  22   5   1      158.21      180.08     29.60 o
  23   5   1       38.67       34.80     14.16 o
  24   5   1        7.89       12.44      8.67 o
  25   5   1        0.43       11.10     14.99 o
  26   5   1       21.28       47.81     22.17 o
  27   5   1       28.30       51.01     23.44 o
  28   5   1        2.60       25.58     14.93 o
  29   5   1        1.17        9.99     18.02 o
 -27   6   1       56.27       31.59     26.68 o
 -26   6   1        0.01       32.42     72.45 o
 -25   6   1        0.06        8.69     67.09 o
 -24   6   1        5.58       35.54     55.87 o
 -23   6   1        0.06       -3.77     25.53 o
 -22   6   1       42.43       96.19     26.72 o
 -21   6   1      146.84      147.20     29.52 o
 -20   6   1       93.41       77.44     20.97 o
 -19   6   1        0.14       -2.17      1.45 o
 -18   6   1        0.30       -4.05      4.18 o
 -17   6   1     1031.96     1169.18     71.96 o
 -16   6   1      122.29      126.54     25.62 o
 -15   6   1     1461.23     1496.81     78.67 o
 -14   6   1      169.57       85.05     18.22 o
 -13   6   1      243.00      243.00     25.34 o
 -12   6   1      183.26      137.88     27.12 o
 -11   6   1        4.44      -12.70     12.10 o
 -10   6   1      105.42      128.09     20.24 o
  -9   6   1       65.02       70.91     12.78 o
  -8   6   1       13.56       10.89     13.06 o
  -7   6   1       67.29       91.08     17.06 o
  -6   6   1      365.60      451.98     23.11 o
  -5   6   1        1.27       -0.67      3.71 o
  -4   6   1      275.91      264.84     20.92 o
  -3   6   1       39.39       34.50      7.74 o
  -2   6   1      537.71      513.16     30.31 o
  -1   6   1        4.57       -5.03      3.41 o
   0   6   1     1820.03     1912.15     53.01 o
   1   6   1       23.48       15.24      5.75 o
   2   6   1      231.89      253.25     23.11 o
   3   6   1     1038.02     1146.89     48.83 o
   4   6   1       11.19       19.22      6.27 o
   5   6   1       38.45       27.33      6.34 o
   6   6   1        0.01        0.80      2.21 o
   7   6   1      361.90      404.11     41.25 o
   8   6   1      989.05     1064.08     68.19 o
   9   6   1      387.79      365.81     42.33 o
  10   6   1      729.68      690.45     45.39 o
  11   6   1        7.60        6.25      5.39 o
  12   6   1       46.64       43.29     18.39 o
  13   6   1        9.68       41.46     19.38 o
  14   6   1      771.18      730.50     50.18 o
  15   6   1        5.62       10.55      8.37 o
  16   6   1      928.84      938.67     51.29 o
  17   6   1       57.54       43.52     10.51 o
  18   6   1       10.40      -12.26     13.05 o
  19   6   1       33.14       27.08     12.00 o
  20   6   1      100.51       84.99     16.19 o
  21   6   1      177.32      111.21     32.67 o
  22   6   1       14.70       15.10      8.60 o
  23   6   1       27.71       20.97      8.94 o
  24   6   1      101.52      127.49     26.96 o
  25   6   1        0.57       12.84      7.87 o
  26   6   1        0.40        5.90     14.18 o
  27   6   1       21.70       23.24     19.73 o
 -25   7   1        2.41       21.02     51.59 o
 -24   7   1        0.89       43.78     53.17 o
 -23   7   1        6.76       31.50     19.97 o
 -22   7   1        9.12       13.99     15.88 o
 -21   7   1       91.20       62.01     37.28 o
 -20   7   1        1.47       17.40     13.80 o
 -19   7   1       67.94       47.85     13.43 o
 -18   7   1        7.32       12.70     22.87 o
 -17   7   1        1.41       -5.14     14.70 o
 -16   7   1      303.82      306.81     38.13 o
 -15   7   1     1655.60     1790.86     90.01 o
 -14   7   1      285.14      272.16     33.75 o
 -13   7   1      668.77      668.31     51.53 o
 -12   7   1       43.16       55.58     25.85 o
 -11   7   1       13.57        3.48     10.70 o
 -10   7   1      108.79      103.64     39.00 o
  -9   7   1        0.02        6.48     10.50 o
  -8   7   1       73.50      137.82     24.89 o
  -7   7   1       99.12      100.66     19.01 o
  -6   7   1       73.03       79.76     10.41 o
  -5   7   1      320.52      269.64     37.14 o
  -4   7   1     1004.72     1072.79     42.64 o
  -3   7   1       67.09       48.44      7.30 o
  -2   7   1      196.47      174.57     27.47 o
  -1   7   1       22.87       15.86      4.60 o
   0   7   1     2690.54     2737.81     68.58 o
   1   7   1      699.92      750.99     35.54 o
   2   7   1     1238.67     1363.70     57.68 o
   3   7   1      198.42      211.21     21.67 o
   4   7   1       15.11       27.33      6.41 o
   5   7   1       46.56       43.65      8.65 o
   6   7   1       57.86       25.88     11.93 o
   7   7   1      362.77      304.00     59.40 o
   8   7   1      728.27      779.54     50.99 o
   9   7   1       87.92       89.82     20.33 o
  10   7   1       62.92       79.66     29.94 o
  11   7   1      525.89      441.65     55.72 o
  12   7   1       44.13       20.84     27.02 o
  13   7   1      315.89      264.93     37.21 o
  14   7   1       89.76       27.33     39.59 o
  15   7   1      198.54       98.43     35.89 o
  16   7   1      339.28      310.55     30.06 o
  17   7   1      117.71       91.38     27.68 o
  18   7   1      564.38      540.98     53.29 o
  19   7   1        1.16        1.38      8.14 o
  20   7   1       66.34       54.94     13.66 o
  21   7   1        2.72        1.64      6.65 o
  22   7   1        1.35       -8.91     12.47 o
  23   7   1       89.15      118.78     27.65 o
  24   7   1       21.77       15.80      6.46 o
  25   7   1       41.16       47.92     20.30 o
 -22   8   1        0.05       19.00     44.28 o
 -21   8   1       14.66       19.96     30.44 o
 -20   8   1       30.68       54.37     23.92 o
 -19   8   1        2.12        6.09     19.21 o
 -18   8   1       36.06       24.61     13.61 o
 -17   8   1       80.24       58.33     25.74 o
 -16   8   1        0.00        3.13     10.87 o
 -15   8   1        8.30      -16.20     15.99 o
 -14   8   1       70.51       89.24     24.80 o
 -13   8   1      142.16      124.49     31.49 o
 -12   8   1      102.42       61.10     34.65 o
 -11   8   1        8.14        3.71     11.20 o
 -10   8   1      307.89      295.42     45.39 o
  -9   8   1       65.21       40.36     43.14 o
  -8   8   1       62.06       68.66     24.88 o
  -7   8   1       68.56       63.32     15.38 o
  -6   8   1      160.21      198.82     30.43 o
  -5   8   1        3.17       -4.19      8.62 o
  -4   8   1       70.42       79.56     12.04 o
  -3   8   1        0.39       -4.71      5.42 o
  -2   8   1     2134.81     2306.29     62.57 o
  -1   8   1      292.90      293.90     20.82 o
   0   8   1       89.22       73.57     10.74 o
   1   8   1      153.45      156.90     17.32 o
   2   8   1      290.42      276.93     19.59 o
   3   8   1        5.63       -2.45      6.07 o
   4   8   1      218.04      178.02     20.15 o
   5   8   1       11.61       18.26      9.27 o
   6   8   1       52.90       53.68     15.52 o
   7   8   1       43.37       44.31     10.93 o
   8   8   1       68.59       75.55     19.12 o
   9   8   1       19.48        8.05      5.55 o
  10   8   1       39.29       51.06     17.28 o
  11   8   1       23.46       39.81     15.37 o
  12   8   1      335.68      401.32     44.91 o
  13   8   1       32.37       12.01     12.46 o
  14   8   1       31.66       15.52     10.56 o
  15   8   1        8.20       -2.35     11.87 o
  16   8   1       90.64       57.04     18.70 o
  17   8   1       14.84       31.09     14.97 o
  18   8   1       11.14       21.21     11.58 o
  19   8   1        0.34      -13.54     23.30 o
  20   8   1       39.01       14.25     19.12 o
  21   8   1       53.00       43.71     19.28 o
  22   8   1        1.60       -2.51     10.53 o
 -18   9   1        1.33        8.83      9.68 o
 -17   9   1       16.65       32.14     20.26 o
 -16   9   1        2.52        1.62      1.52 o
 -15   9   1        0.00        1.72     20.33 o
 -14   9   1       10.62        5.22      2.84 o
 -13   9   1       33.80        7.93     14.92 o
 -12   9   1       15.00       -1.99     39.66 o
 -11   9   1       41.31       30.70     19.90 o
 -10   9   1        2.94        1.76      8.20 o
  -9   9   1       16.51       -6.13     42.96 o
  -8   9   1       62.69       32.67     33.72 o
  -7   9   1        8.12       -1.53     51.50 o
  -6   9   1       15.88      -15.07     52.02 o
  -5   9   1       26.13        3.98     23.73 o
  -4   9   1      186.38      119.00     48.54 o
  -3   9   1        5.17       -1.92      2.80 o
  -2   9   1        3.72       -6.10      9.95 o
  -1   9   1        7.35       -1.32      5.27 o
   0   9   1       53.79       22.94     29.50 o
   1   9   1        0.41        0.93      4.07 o
   2   9   1      257.97      208.09     95.20 o
   3   9   1      225.38       99.52     85.13 o
   4   9   1        2.01      -40.00     41.12 o
   5   9   1        2.02      -15.71     22.25 o
   6   9   1        0.20      -25.83     27.04 o
   7   9   1        4.93      -10.90     31.02 o
   8   9   1      172.05      182.74     37.64 o
   9   9   1      125.70       65.02     23.52 o
  10   9   1       16.84        2.45     42.68 o
  11   9   1       25.31       10.34     31.89 o
  12   9   1        8.50      -15.01     43.87 o
  13   9   1        3.85       -1.90      9.17 o
  14   9   1        3.67        2.86     20.00 o
  15   9   1        0.16       -6.92      9.87 o
  16   9   1        0.00        6.12     11.68 o
  17   9   1        4.33       -9.61     29.99 o
  18   9   1        5.66       -2.55     22.15 o
 -13  10   1        3.02        0.25     12.44 o
 -12  10   1       34.05       24.61     14.13 o
 -11  10   1        7.79       -6.41     24.02 o
 -10  10   1       56.21      103.80     30.66 o
  -9  10   1        7.80       -3.84     34.72 o
  -8  10   1        8.60      -16.37     19.77 o
  -7  10   1        0.08       -7.79     42.53 o
  -6  10   1       77.42       98.41     33.64 o
  -5  10   1        4.48      -33.48     40.58 o
  -4  10   1        1.37      -72.16     48.11 o
  -3  10   1       21.31      -68.15     45.44 o
  -2  10   1       34.09      -73.14     48.76 o
  -1  10   1        2.27      -58.81     41.24 o
   0  10   1        1.53      -41.41     34.33 o
   1  10   1       28.48      -74.06     49.37 o
   2  10   1       13.36      -42.35     43.60 o
   3  10   1        0.14      -78.92     52.61 o
   4  10   1        2.22      -50.76     37.32 o
   5  10   1       22.96      -19.23     31.47 o
   6  10   1       13.57        3.03     35.18 o
   7  10   1        2.73      -25.08     34.07 o
   8  10   1      152.32       47.63     23.58 o
   9  10   1        4.47      -20.58     25.05 o
  10  10   1       10.37      -33.56     25.17 o
  11  10   1        0.15      -30.96     20.64 o
  12  10   1        3.69      -27.31     20.29 o
  13  10   1        0.57        0.16      5.41 o
 -33   0   2       49.29       60.64     35.20 o
 -32   0   2       82.33       88.44     40.73 o
 -31   0   2      243.99      259.13     67.73 o
 -30   0   2        6.30       30.48     25.02 o
 -29   0   2      414.70      429.72     85.22 o
 -28   0   2      155.18      277.18     68.81 o
 -27   0   2     1980.40     1742.42    171.21 o
 -26   0   2       17.64       63.58     35.34 o
 -25   0   2      234.19      169.86     49.07 o
 -24   0   2      264.94      224.48     55.64 o
 -23   0   2       14.21       58.10     29.57 o
 -22   0   2       10.24       21.35     27.09 o
 -21   0   2      176.40      127.65     42.13 o
 -20   0   2      693.21      573.02     78.66 o
 -19   0   2      667.74      874.13     96.21 o
 -18   0   2     3842.90     3131.42    615.41 o
 -17   0   2      554.48      510.85    144.70 o
 -16   0   2      812.17      960.57     70.74 o
 -15   0   2      945.76     1192.50    121.68 o
 -14   0   2     1712.57     1619.93    103.05 o
 -13   0   2     5325.95     5821.70    451.28 o
 -12   0   2       11.49       17.26     18.30 o
 -11   0   2      142.20       89.01     14.40 o
 -10   0   2     4024.28     4133.64    107.87 o
  -9   0   2     3009.54     2857.29     87.44 o
  -8   0   2     9087.90     9144.51    362.24 o
  -7   0   2     2662.56     2658.78     74.75 o
  -6   0   2    21734.74    21897.93    894.10 o
  -5   0   2       38.44       35.81      8.06 o
  -4   0   2     1073.97     1333.43     88.36 o
   3   0   2     4158.04     3284.17     81.61 o
   4   0   2     3660.28     4068.20    179.25 o
   5   0   2      451.76      396.21     28.76 o
   6   0   2    13017.23    11174.38    549.23 o
   7   0   2       13.23       16.92     20.79 o
   8   0   2    14591.74    13928.73   1084.60 o
   9   0   2      468.06      426.23     38.18 o
  10   0   2     3956.36     4153.48    117.86 o
  11   0   2     3085.92     2798.29    144.90 o
  12   0   2     3003.72     3217.89    156.06 o
  13   0   2       12.94       35.44     53.18 o
  14   0   2    21292.45    21019.65    795.70 o
  15   0   2     2039.16     2005.61    239.75 o
  16   0   2     5101.08     4907.33    133.05 o
  17   0   2        0.79       62.46     51.43 o
  18   0   2     1159.16     1204.08    121.24 o
  19   0   2      137.60      129.51     51.12 o
  20   0   2      737.93      754.07    105.51 o
  21   0   2     2362.29     2458.72    128.62 o
  22   0   2      252.78      301.05     52.26 o
  23   0   2      933.55      942.78    112.58 o
  24   0   2      138.24      148.49     50.90 o
  25   0   2     1573.45     1292.03    134.85 o
  26   0   2      141.24      147.40     50.65 o
  27   0   2      365.57      349.58     73.48 o
  28   0   2        7.33       10.21     18.70 o
  29   0   2      307.33      316.21     75.20 o
  30   0   2       40.27       32.26     23.97 o
  31   0   2        1.65        2.67      4.47 o
  32   0   2        4.84       12.45     20.17 o
 -33   1   2        0.89       -1.56     10.72 o
 -32   1   2        3.31       19.70     11.61 o
 -31   1   2        1.52       -2.41      5.97 o
 -30   1   2        1.13        8.38     11.20 o
 -29   1   2       86.63       69.15     23.32 o
 -28   1   2       62.74       36.64     16.19 o
 -27   1   2      243.23      243.80     42.16 o
 -26   1   2       34.85       55.33     18.60 o
 -25   1   2        0.70        1.71      4.62 o
 -24   1   2       66.47       56.90     21.57 o
 -23   1   2      142.83      140.35     29.08 o
 -22   1   2       17.18       19.76     15.09 o
 -21   1   2       36.31       32.74     15.15 o
 -20   1   2       95.76       51.87     27.32 o
 -19   1   2       53.19       28.60     10.92 o
 -18   1   2      177.76      192.31     20.63 o
 -17   1   2      718.23      668.61     38.92 o
 -16   1   2      185.89      235.17     32.67 o
 -15   1   2      712.53      729.63     47.36 o
 -14   1   2      192.68      182.11     19.20 o
 -13   1   2      510.36      536.00     31.77 o
 -12   1   2      220.23      236.35     19.21 o
 -11   1   2      607.76      595.50     25.82 o
 -10   1   2     2664.52     2588.47     66.11 o
  -9   1   2      144.85      177.07     12.07 o
  -8   1   2     2417.17     2478.66     59.83 o
  -7   1   2     3780.91     3588.71     77.83 o
  -6   1   2     5254.86     5244.87    109.61 o
  -5   1   2     2027.76     1969.42     41.23 o
  -4   1   2    24121.57    22205.26    679.37 o
  -3   1   2     4536.93     4300.01     53.53 o
  -2   1   2     7076.34     6541.32     76.67 o
  -1   1   2      131.29      120.24     12.86 o
   0   1   2    19685.40    17842.52    146.32 o
   1   1   2     7173.66     6033.46     82.34 o
   2   1   2    11779.97    10235.30     67.26 o
   3   1   2      239.11      229.03     12.90 o
   4   1   2    24969.14    22311.29    235.92 o
   5   1   2     3478.36     3228.18     76.80 o
   6   1   2       75.82       59.49      7.74 o
   7   1   2     3102.53     3035.33     61.68 o
   8   1   2     4287.62     3772.62     50.77 o
   9   1   2     2058.06     1987.33     54.99 o
  10   1   2     1538.73     1571.01     60.07 o
  11   1   2      503.13      538.51     46.25 o
  12   1   2      868.57     1150.04     68.88 o
  13   1   2       76.21       44.34     10.93 o
  14   1   2       43.82       46.52     13.54 o
  15   1   2     1518.62     1392.84    109.68 o
  16   1   2      225.20      268.62     42.09 o
  17   1   2      204.19      251.26     23.31 o
  18   1   2      129.64       97.09     19.21 o
  19   1   2      827.42      864.08     50.70 o
  20   1   2      242.24      251.03     26.59 o
  21   1   2     1309.50     1279.63     73.28 o
  22   1   2      238.20      285.04     38.14 o
  23   1   2       29.91       19.26     12.20 o
  24   1   2        5.77        3.67      7.47 o
  25   1   2        0.55       -1.78      9.86 o
  26   1   2        1.57        0.12      6.97 o
  27   1   2      381.72      333.90     50.25 o
  28   1   2        3.01       17.58     13.88 o
  29   1   2       30.55       20.88     13.94 o
  30   1   2       14.51       31.60     18.84 o
  31   1   2        6.70        3.62      9.82 o
  32   1   2        0.23       -1.47      9.19 o
 -32   2   2        0.52       -9.26      7.83 o
 -31   2   2        7.81       -1.81     22.45 o
 -30   2   2        4.48      -40.58     28.07 o
 -29   2   2       67.27       77.89     24.94 o
 -28   2   2      103.03       85.42     26.11 o
 -27   2   2        2.08        7.29      3.82 o
 -26   2   2       69.85       49.75     15.46 o
 -25   2   2       17.67       10.47      8.34 o
 -24   2   2      131.19      142.96     30.48 o
 -23   2   2      740.23      702.09     66.29 o
 -22   2   2       33.78       57.16     18.72 o
 -21   2   2       84.39       98.05     13.17 o
 -20   2   2       61.97       66.57     18.68 o
 -19   2   2        0.05       -1.68      3.58 o
 -18   2   2      340.57      383.01     42.27 o
 -17   2   2      124.64      143.85     27.62 o
 -16   2   2     3074.53     3281.40    119.46 o
 -15   2   2      328.48      354.39     38.31 o
 -14   2   2     1323.81     1479.92     72.15 o
 -13   2   2     1257.52     1382.38    111.67 o
 -12   2   2      443.68      438.90     25.62 o
 -11   2   2      604.90      811.33     29.75 o
 -10   2   2      447.96      420.13     20.36 o
  -9   2   2      100.64       94.79      8.00 o
  -8   2   2      687.18      738.77     21.44 o
  -7   2   2       41.72       33.46      5.65 o
  -6   2   2     2671.15     2932.88     53.45 o
  -5   2   2      333.70      360.71     13.55 o
  -4   2   2        0.69       15.85      3.53 o
  -3   2   2     3308.42     3166.85     48.73 o
  -2   2   2     6715.66     6762.82     95.53 o
  -1   2   2     3844.01     4077.04     71.61 o
   0   2   2    10887.39    11989.14    168.45 o
   1   2   2      650.48      701.53     23.48 o
   2   2   2     2588.81     2160.13     32.59 o
   3   2   2     1525.11     1359.70     25.25 o
   4   2   2    19771.71    19960.43    325.47 o
   5   2   2      303.89      294.67     16.80 o
   6   2   2      304.37      265.28     24.95 o
   7   2   2     2497.38     2450.15     65.93 o
   8   2   2        4.60        6.42      5.59 o
   9   2   2     1589.60     1462.38     56.11 o
  10   2   2     1334.10     1590.18    106.52 o
  11   2   2        2.94       25.08     20.30 o
  12   2   2     1453.70     1749.38    121.40 o
  13   2   2     1801.93     1752.55    124.91 o
  14   2   2     1653.56     1742.98    130.61 o
  15   2   2      250.36      186.51     42.22 o
  16   2   2      773.26      732.79     89.83 o
  17   2   2      139.88      171.02     44.27 o
  18   2   2      647.97      570.92     52.21 o
  19   2   2        1.52       -0.67      6.84 o
  20   2   2        1.96       -4.68      7.39 o
  21   2   2      513.47      504.42     35.19 o
  22   2   2      118.99      145.56     19.53 o
  23   2   2        2.60        1.32     11.46 o
  24   2   2       16.96       13.94     13.16 o
  25   2   2      597.75      601.42     54.72 o
  26   2   2        3.23        9.93      9.83 o
  27   2   2        2.27        5.16      8.67 o
  28   2   2       43.59       32.07     15.63 o
  29   2   2        0.23       -2.95      6.56 o
  30   2   2       14.33        1.49      7.12 o
  31   2   2        1.45        1.89      5.99 o
  32   2   2       56.05       74.83     40.57 o
 -31   3   2        2.14       -5.60     18.37 o
 -30   3   2        3.29        1.48      6.24 o
 -29   3   2       22.32       30.70     22.21 o
 -28   3   2       95.41       53.10     25.12 o
 -27   3   2        1.02      -12.97     16.81 o
 -26   3   2        9.92       20.75      4.13 o
 -25   3   2     1263.12     1268.40    110.88 o
 -24   3   2       50.64       99.81     25.39 o
 -23   3   2       71.47       59.18     13.24 o
 -22   3   2      218.59      299.23     41.99 o
 -21   3   2     2567.92     2607.90    129.85 o
 -20   3   2       10.54       16.76     15.62 o
 -19   3   2       20.22       24.77     10.45 o
 -18   3   2       78.22      100.60     24.62 o
 -17   3   2      154.35      159.04     23.11 o
 -16   3   2        6.28        0.65      8.10 o
 -15   3   2        3.85        2.43      2.10 o
 -14   3   2      558.44      591.29     36.58 o
 -13   3   2      531.09      581.47     30.83 o
 -12   3   2     1431.24     1626.83     43.96 o
 -11   3   2        1.73        5.66      7.82 o
 -10   3   2     3901.80     3869.29     52.54 o
  -9   3   2      567.85      616.80     20.18 o
  -8   3   2      532.25      583.93     21.97 o
  -7   3   2       66.27       68.47      7.65 o
  -6   3   2     5248.39     5670.51     59.05 o
  -5   3   2       10.24        5.86      2.55 o
  -4   3   2     1536.62     1311.33     27.70 o
  -3   3   2     1095.79     1086.13     45.13 o
  -2   3   2     1287.41     1371.66     48.70 o
  -1   3   2        1.75       -1.02      1.53 o
   0   3   2     4142.53     4083.67     78.23 o
   1   3   2       13.77       14.90      3.45 o
   2   3   2       54.50       44.39      5.60 o
   3   3   2     3378.12     3244.66     64.69 o
   4   3   2    16193.73    17245.16    380.92 o
   5   3   2      127.24      151.37     12.45 o
   6   3   2      563.95      509.83     19.65 o
   7   3   2      656.86      635.74     22.50 o
   8   3   2     7439.96     7886.04    134.45 o
   9   3   2       42.30       28.74     10.19 o
  10   3   2      432.50      493.41     49.67 o
  11   3   2     2358.84     2561.00     81.09 o
  12   3   2     2227.72     2702.28    154.78 o
  13   3   2       27.45       44.19     29.00 o
  14   3   2       20.07       78.75     41.29 o
  15   3   2      182.74      173.46     39.99 o
  16   3   2        9.92      -11.26     18.77 o
  17   3   2      204.70      266.75     42.52 o
  18   3   2        0.47        2.01     10.76 o
  19   3   2     3376.11     3430.73     97.71 o
  20   3   2        3.43        0.90     12.35 o
  21   3   2       41.41       41.16     12.57 o
  22   3   2      208.79      192.06     23.14 o
  23   3   2     2128.48     2215.84     78.67 o
  24   3   2       33.17       73.91     16.23 o
  25   3   2      349.06      347.92     40.32 o
  26   3   2        0.95        1.64     14.91 o
  27   3   2       31.89       37.14     43.66 o
  28   3   2        6.74       14.68      9.59 o
  29   3   2        0.01        4.17     16.57 o
  30   3   2       10.57        2.45      4.43 o
  31   3   2        1.14        9.43     14.93 o
 -30   4   2        7.82      -23.99     23.32 o
 -29   4   2       61.10       64.28     36.87 o
 -28   4   2        4.30       12.57     17.82 o
 -27   4   2       80.39       47.79     25.32 o
 -26   4   2       29.39       -1.60     14.37 o
 -25   4   2        3.95      -45.29     30.20 o
 -24   4   2       25.26       51.26     34.92 o
 -23   4   2      464.49      370.72     84.82 o
 -22   4   2        5.41       16.12     22.74 o
 -21   4   2      173.18      201.28     28.20 o
 -20   4   2       56.55       56.13     13.63 o
 -19   4   2       92.53       86.13     16.78 o
 -18   4   2      387.18      392.81     44.73 o
 -17   4   2       32.11       17.34     12.72 o
 -16   4   2      249.97      312.43     33.21 o
 -15   4   2      110.79      188.84     25.03 o
 -14   4   2      244.13      210.32     17.79 o
 -13   4   2       17.55       20.45      6.43 o
 -12   4   2        5.61        6.82      4.28 o
 -11   4   2      865.09     1012.51     43.14 o
 -10   4   2      733.52      703.51     31.71 o
  -9   4   2     1611.59     1636.41     74.03 o
  -8   4   2      540.93      572.78     26.69 o
  -7   4   2       12.65       13.79      3.07 o
  -6   4   2     1367.20     1468.53     32.46 o
  -5   4   2      175.37      186.81     12.74 o
  -4   4   2       89.57       86.91     12.82 o
  -3   4   2        7.89        8.30      2.25 o
  -2   4   2      380.83      373.09     19.11 o
  -1   4   2        1.93       10.03      2.75 o
   0   4   2       30.21       32.51      8.69 o
   1   4   2        0.08       -0.89      4.41 o
   2   4   2     2737.56     2960.46     59.03 o
   3   4   2        1.09        8.15      4.04 o
   4   4   2      478.88      457.35     20.99 o
   5   4   2      691.97      726.15     21.52 o
   6   4   2     1149.73     1377.80     39.95 o
   7   4   2      902.98      958.50     57.22 o
   8   4   2      157.98      161.87     11.69 o
   9   4   2      368.13      375.69     35.54 o
  10   4   2       27.58       34.61      7.61 o
  11   4   2        0.29       -0.19      0.92 o
  12   4   2        5.97        8.83      6.97 o
  13   4   2      276.55      342.56     27.67 o
  14   4   2     2924.52     2851.02     99.07 o
  15   4   2       34.14       43.00     32.94 o
  16   4   2      326.18      365.72     33.72 o
  17   4   2       75.03       54.31     30.46 o
  18   4   2      192.25      249.86     27.83 o
  19   4   2      375.06      228.77     43.19 o
  20   4   2       75.75       74.83     14.11 o
  21   4   2      286.77      259.62     31.95 o
  22   4   2        1.69       -0.46      8.53 o
  23   4   2       28.26        6.31      7.94 o
  24   4   2       43.90       54.40     15.62 o
  25   4   2       97.36       57.11     21.14 o
  26   4   2        7.99        8.75      9.98 o
  27   4   2       88.59       84.88     29.86 o
  28   4   2        0.04        6.02      8.85 o
  29   4   2       82.89      107.30     37.02 o
  30   4   2        0.31       21.85     18.51 o
 -29   5   2       30.75       25.51     26.55 o
 -28   5   2       85.07       65.80     33.98 o
 -27   5   2        0.36       -1.36     13.65 o
 -26   5   2       19.98       10.01      3.53 o
 -25   5   2       48.51       60.05     34.14 o
 -24   5   2       27.71       14.26     17.87 o
 -23   5   2      296.36      355.83     82.62 o
 -22   5   2       52.14       93.44     72.53 o
 -21   5   2       49.63       68.25     55.74 o
 -20   5   2      341.38      423.15     86.17 o
 -19   5   2     1426.67     1678.95    116.07 o
 -18   5   2       10.97       63.53     23.49 o
 -17   5   2        8.75       27.53     15.78 o
 -16   5   2      338.74      398.56     39.16 o
 -15   5   2      100.06      211.21     32.77 o
 -14   5   2      199.65      184.69     26.51 o
 -13   5   2      224.72      277.37     30.18 o
 -12   5   2       26.59        9.38      8.53 o
 -11   5   2       61.76       54.80     12.17 o
 -10   5   2       12.37        6.34      8.62 o
  -9   5   2        5.82        2.35      5.00 o
  -8   5   2       11.51        5.34      4.54 o
  -7   5   2      502.00      582.48     21.33 o
  -6   5   2       79.24       84.51     10.74 o
  -5   5   2     2586.24     2676.65     94.59 o
  -4   5   2     1528.95     1657.41     76.49 o
  -3   5   2      160.70      169.40     23.05 o
  -2   5   2    10272.29    10510.43    235.68 o
  -1   5   2       59.43       62.75     18.77 o
   0   5   2     5101.96     5336.52     92.50 o
   1   5   2       65.78       76.16     13.76 o
   2   5   2     4430.59     5057.21    114.91 o
   3   5   2      156.52      155.48     19.69 o
   4   5   2       59.47       57.72     10.00 o
   5   5   2      219.15      206.33     19.95 o
   6   5   2      281.86      287.04     24.17 o
   7   5   2      100.62       99.65     29.96 o
   8   5   2       11.04       15.42     14.34 o
   9   5   2      197.00      210.13     25.64 o
  10   5   2       30.00       24.01      7.63 o
  11   5   2      519.14      494.00     44.48 o
  12   5   2      122.67      112.03     21.51 o
  13   5   2        0.42        6.22      7.83 o
  14   5   2      229.39      268.27     35.13 o
  15   5   2       70.36      173.25     48.24 o
  16   5   2      340.07      402.54     65.07 o
  17   5   2     1096.98     1041.63     83.70 o
  18   5   2      428.69      309.22     45.81 o
  19   5   2      175.00      110.93     18.41 o
  20   5   2       32.61       18.97      9.28 o
  21   5   2       19.72       13.67     17.77 o
  22   5   2       16.44        9.05     13.01 o
  23   5   2       98.33       72.46     13.37 o
  24   5   2        4.95       -2.35      4.26 o
  25   5   2       85.32      102.93     23.72 o
  26   5   2       73.31       81.63     31.70 o
  27   5   2      156.48      209.20     48.48 o
  28   5   2        8.63       33.53     15.16 o
  29   5   2      115.27      121.13     37.94 o
 -27   6   2        1.37      -17.56     21.81 o
 -26   6   2       29.21        7.73      9.69 o
 -25   6   2       27.54        8.28     20.73 o
 -24   6   2      129.39       79.98     47.78 o
 -23   6   2        1.68       10.02     77.70 o
 -22   6   2       47.94      100.54     87.13 o
 -21   6   2       61.24       90.97     68.01 o
 -20   6   2       18.99       29.77     60.97 o
 -19   6   2       50.70       21.62     14.40 o
 -18   6   2      224.04      340.69     40.49 o
 -17   6   2       13.18       21.93     10.55 o
 -16   6   2       32.15       18.05     10.24 o
 -15   6   2       21.17       39.73     16.60 o
 -14   6   2      682.04      671.13     51.30 o
 -13   6   2      408.12      422.55     38.91 o
 -12   6   2      691.28      754.12     40.55 o
 -11   6   2       17.54       14.92      5.79 o
 -10   6   2       45.70       66.29     11.72 o
  -9   6   2        6.29        3.63      1.21 o
  -8   6   2      474.12      444.69     32.35 o
  -7   6   2       26.99       24.94      4.60 o
  -6   6   2        0.99        2.71      3.18 o
  -5   6   2      334.43      307.59     20.43 o
  -4   6   2       57.46       48.51     11.46 o
  -3   6   2       24.13       32.79     10.72 o
  -2   6   2      120.78      108.19     16.20 o
  -1   6   2      142.32      115.98     14.56 o
   0   6   2      419.18      417.57     24.27 o
   1   6   2      941.92      976.28     38.14 o
   2   6   2      848.51      910.23     47.92 o
   3   6   2       45.80       34.96     10.64 o
   4   6   2       79.83       68.81     11.69 o
   5   6   2      130.14      133.94     15.82 o
   6   6   2      576.69      656.74     33.24 o
   7   6   2       15.86        4.93     32.76 o
   8   6   2      161.21      225.71     38.30 o
   9   6   2       46.67       23.99     42.70 o
  10   6   2     1515.87     1560.89     86.05 o
  11   6   2      157.83      132.64     22.08 o
  12   6   2      620.61      639.42     47.38 o
  13   6   2       80.97      101.37     19.81 o
  14   6   2      445.12      433.26     40.33 o
  15   6   2       40.24       56.53     22.69 o
  16   6   2       49.92       63.44     24.70 o
  17   6   2       10.78       17.28      9.67 o
  18   6   2        3.63      -26.60     17.73 o
  19   6   2       62.18        2.79     23.84 o
  20   6   2        2.93      -13.51     14.00 o
  21   6   2        2.38      -21.42     15.59 o
  22   6   2       95.54       63.81     10.23 o
  23   6   2      116.50       76.51     15.64 o
  24   6   2       13.04        0.02      9.70 o
  25   6   2      114.54      140.05     28.45 o
  26   6   2       27.42       38.44     20.31 o
  27   6   2       48.59       51.26     26.59 o
 -25   7   2       22.51        6.45      9.18 o
 -24   7   2       10.99       70.28     76.82 o
 -23   7   2        0.95       24.83     71.24 o
 -22   7   2        2.00       31.01     68.37 o
 -21   7   2       89.44      139.61     79.75 o
 -20   7   2       10.44       19.57     63.54 o
 -19   7   2       19.53       15.81     30.40 o
 -18   7   2       17.07       28.70     35.57 o
 -17   7   2      952.68     1103.83     71.30 o
 -16   7   2      323.44      425.54     44.15 o
 -15   7   2     1242.43     1588.76     81.66 o
 -14   7   2       85.50       82.12     24.62 o
 -13   7   2      234.08      202.06     28.71 o
 -12   7   2      215.65      214.43     27.04 o
 -11   7   2      193.44      218.06     24.30 o
 -10   7   2     1623.74     1893.98     77.33 o
  -9   7   2      114.86       78.53     15.69 o
  -8   7   2      495.86      598.26     39.55 o
  -7   7   2        2.67        6.19      2.92 o
  -6   7   2        3.25        0.38      2.87 o
  -5   7   2        3.91        9.33      3.05 o
  -4   7   2      781.70      748.27     34.47 o
  -3   7   2      152.67      132.63     14.09 o
  -2   7   2     2573.43     2787.23     61.52 o
  -1   7   2     1610.06     1770.91     49.67 o
   0   7   2     1057.77     1171.85     40.70 o
   1   7   2       22.89       21.19      5.12 o
   2   7   2       69.26       71.77      9.77 o
   3   7   2       80.06       80.41     13.44 o
   4   7   2       77.85       45.57     15.75 o
   5   7   2       98.53       94.87     14.84 o
   6   7   2     2415.08     2607.82     79.83 o
   7   7   2      165.79      140.38     20.61 o
   8   7   2     1286.92     1478.63     75.83 o
   9   7   2      160.86      128.59     20.33 o
  10   7   2      290.22      266.57     30.35 o
  11   7   2      346.64      347.21     35.43 o
  12   7   2       92.34       71.52     15.41 o
  13   7   2     1558.59     1722.12    104.33 o
  14   7   2       97.05       65.23     25.65 o
  15   7   2      504.89      597.98     76.20 o
  16   7   2       32.97       32.23     20.07 o
  17   7   2        0.71        6.36      9.84 o
  18   7   2      128.21       83.32     34.92 o
  19   7   2       79.57       44.88     24.50 o
  20   7   2       33.98        9.45      8.82 o
  21   7   2       28.68       22.39     12.80 o
  22   7   2       24.25        8.18     17.56 o
  23   7   2        8.88        1.97      9.70 o
  24   7   2       21.30       13.57     13.01 o
  25   7   2        0.01       -0.21      6.63 o
 -22   8   2        1.79       29.04     69.13 o
 -21   8   2       40.55       76.44     57.38 o
 -20   8   2        0.13       17.99     54.33 o
 -19   8   2        6.68       14.20     56.38 o
 -18   8   2       42.42       31.31     19.87 o
 -17   8   2       37.81       81.43     43.76 o
 -16   8   2        0.19        5.10     12.44 o
 -15   8   2        0.07        0.67     13.55 o
 -14   8   2      138.24       94.40     30.90 o
 -13   8   2        8.88        8.76      9.60 o
 -12   8   2        0.45       -3.45     15.33 o
 -11   8   2       16.63       -0.30      6.14 o
 -10   8   2      225.03      230.10     39.10 o
  -9   8   2        0.57      -16.56     43.12 o
  -8   8   2        6.60      -19.24     15.12 o
  -7   8   2       30.95       -9.72     55.86 o
  -6   8   2       31.83       19.57     34.51 o
  -5   8   2       39.89       49.99     24.86 o
  -4   8   2       17.76       38.88     11.23 o
  -3   8   2       53.94       35.26      9.51 o
  -2   8   2      815.34      879.43     46.84 o
  -1   8   2       67.13       48.32     10.15 o
   0   8   2      306.16      287.74     25.90 o
   1   8   2      623.78      640.37     32.32 o
   2   8   2       83.27       49.42     12.00 o
   3   8   2       43.29       23.00      4.75 o
   4   8   2      135.79      154.59     19.78 o
   5   8   2       16.82       15.44      7.51 o
   6   8   2      106.17       40.60     30.05 o
   7   8   2        2.49        3.62      7.04 o
   8   8   2       40.56       37.91     11.89 o
   9   8   2        4.06      -12.38      8.53 o
  10   8   2       80.49       73.24     17.19 o
  11   8   2       18.90        8.58      5.82 o
  12   8   2      173.38      209.89     30.79 o
  13   8   2       27.75       22.69      6.50 o
  14   8   2        8.19       12.18     12.11 o
  15   8   2        0.54       22.97     10.82 o
  16   8   2      125.72      109.91     23.47 o
  17   8   2        0.85       -9.94      7.58 o
  18   8   2        9.44        7.81      8.73 o
  19   8   2      101.45       90.81     21.78 o
  20   8   2       17.20       -1.38     12.24 o
  21   8   2        0.88        0.36      5.52 o
  22   8   2       21.81       16.67     27.81 o
 -18   9   2        3.82       20.25     17.47 o
 -17   9   2        0.94       22.29     29.30 o
 -16   9   2       46.38       93.15     32.70 o
 -15   9   2        2.06        5.06     13.56 o
 -14   9   2       56.41       78.53     31.61 o
 -13   9   2       38.99       42.43     19.95 o
 -12   9   2       46.08       71.36     26.64 o
 -11   9   2       16.96        7.29     14.17 o
 -10   9   2       56.41       98.25     25.90 o
  -9   9   2        9.86       -3.16     26.05 o
  -8   9   2       24.34       26.84     11.29 o
  -7   9   2       40.38       12.89     16.87 o
  -6   9   2       21.78       21.32     23.22 o
  -5   9   2        0.39       -5.62      7.44 o
  -4   9   2      306.19      282.34     40.81 o
  -3   9   2        6.47        7.31      5.82 o
  -2   9   2       16.90       -5.56      6.64 o
  -1   9   2       70.22       58.21     15.49 o
   0   9   2        0.12       -4.85      9.44 o
   1   9   2      343.46      409.23     39.54 o
   2   9   2      167.46      113.07     49.35 o
   3   9   2       55.04       42.94     12.36 o
   4   9   2       12.13       -3.09      8.79 o
   5   9   2       23.23       19.02     18.63 o
   6   9   2        0.25        1.16      4.10 o
   7   9   2       16.30       18.28     12.37 o
   8   9   2        3.49        0.72      9.69 o
   9   9   2       65.64       91.41     27.25 o
  10   9   2       27.94        9.62     16.29 o
  11   9   2      142.56      171.69     40.97 o
  12   9   2        2.24       10.78      8.99 o
  13   9   2        0.00        3.73      8.00 o
  14   9   2       33.79       57.67     25.13 o
  15   9   2       33.90       73.43     27.20 o
  16   9   2        0.17       -9.49     44.68 o
  17   9   2        5.81      -14.09     34.07 o
  18   9   2       12.94       -9.51     40.30 o
 -13  10   2       11.10       51.74     42.28 o
 -12  10   2       31.44       48.37     26.36 o
 -11  10   2        0.26        3.48      7.07 o
 -10  10   2       67.14       91.56     30.03 o
  -9  10   2        3.59      -10.23     11.91 o
  -8  10   2        0.91       -8.18      8.36 o
  -7  10   2       17.12       27.53     10.79 o
  -6  10   2       20.01       -6.43     20.97 o
  -5  10   2        0.00       11.04     18.25 o
  -4  10   2        0.37       -3.92      9.13 o
  -3  10   2       53.44       62.61     37.41 o
  -2  10   2       10.11        8.01     15.39 o
  -1  10   2        2.03        3.97      9.75 o
   0  10   2        1.25       -8.87     29.54 o
   1  10   2       10.75       -5.59     16.49 o
   2  10   2       50.65       42.58     29.19 o
   3  10   2       12.45       -6.44     12.12 o
   4  10   2       11.41       38.81     27.11 o
   5  10   2       11.26        0.82     10.22 o
   6  10   2        0.35        0.08      5.63 o
   7  10   2      134.94      172.13     40.11 o
   8  10   2       39.12       35.48     30.14 o
   9  10   2       13.95       -1.49     12.92 o
  10  10   2       16.61       10.12     11.89 o
  11  10   2       29.42       30.81     17.39 o
  12  10   2       12.24       23.02     16.98 o
 -32   1   3        0.52        8.28     13.33 o
 -31   1   3      124.28      121.36     33.28 o
 -30   1   3       87.45      163.81     37.80 o
 -29   1   3        5.40        8.41     10.34 o
 -28   1   3       22.06       35.71     17.80 o
 -27   1   3      199.02      188.53     39.14 o
 -26   1   3       54.41       54.03     19.87 o
 -25   1   3      590.36      624.81     65.89 o
 -24   1   3       29.50       38.60     21.64 o
 -23   1   3      616.91      638.54     63.49 o
 -22   1   3       10.52        3.39      4.95 o
 -21   1   3       13.07       26.21      9.49 o
 -20   1   3      170.38      215.23     24.73 o
 -19   1   3      341.21      252.68     45.55 o
 -18   1   3      282.95      262.00     40.89 o
 -17   1   3      628.51      634.95     41.39 o
 -16   1   3       23.96       13.92      6.07 o
 -15   1   3       21.58       24.62      7.60 o
 -14   1   3      157.66      156.63     20.46 o
 -13   1   3     1226.68     1353.27     47.92 o
 -12   1   3     3000.29     3334.46     73.20 o
 -11   1   3     2647.23     2765.84     58.93 o
 -10   1   3     1262.48     1050.28     35.01 o
  -9   1   3     1480.39     1452.56     39.95 o
  -8   1   3     3888.33     3380.94     86.82 o
  -7   1   3     1920.44     1806.11     46.65 o
  -6   1   3      457.28      411.00     21.42 o
  -5   1   3      523.70      406.54     20.86 o
  -4   1   3      416.24      362.44     18.54 o
  -3   1   3     4682.25     4075.08     60.55 o
  -2   1   3     1005.98      703.71     31.02 o
  -1   1   3    19742.58    16919.26    170.76 o
   0   1   3    30170.91    28761.61    186.03 o
   1   1   3     5884.21     5113.42     53.01 o
   2   1   3      413.51      413.73     14.36 o
   3   1   3     2686.71     2474.34     41.33 o
   4   1   3    18168.04    17850.67    422.74 o
   5   1   3     2123.55     1913.96     45.75 o
   6   1   3     2055.52     1860.71     48.84 o
   7   1   3      159.54      111.23     10.42 o
   8   1   3      150.46      107.32     13.78 o
   9   1   3      636.36      646.33     37.94 o
  10   1   3      126.66      153.05     24.63 o
  11   1   3      308.24      354.60     37.89 o
  12   1   3      107.85       95.04     29.12 o
  13   1   3       60.06       38.47     10.24 o
  14   1   3      563.72      642.04     54.02 o
  15   1   3      111.23       94.13     21.99 o
  16   1   3      484.26      396.47     48.98 o
  17   1   3     1609.13     1614.80     97.15 o
  18   1   3       36.44       46.61     22.51 o
  19   1   3      621.99      539.62     35.02 o
  20   1   3      253.38      265.90     30.75 o
  21   1   3        4.93       19.92     11.85 o
  22   1   3      501.05      579.02     42.71 o
  23   1   3       55.23       71.93     35.52 o
  24   1   3       17.11        5.47      5.72 o
  25   1   3        4.71        1.13      1.82 o
  26   1   3       62.31       47.13     15.52 o
  27   1   3      390.40      466.50     51.63 o
  28   1   3        3.84       29.47     14.43 o
  29   1   3      160.25      170.43     39.40 o
  30   1   3        5.19        3.23      9.46 o
  31   1   3       52.15       44.76     19.15 o
  32   1   3       19.56       14.74     12.28 o
 -32   2   3      130.69      171.31     59.97 o
 -31   2   3        2.51       14.59     19.17 o
 -30   2   3       44.35       60.01     37.50 o
 -29   2   3      111.08       91.90     29.47 o
 -28   2   3       42.85       57.26     22.38 o
 -27   2   3        1.17       -9.31     15.05 o
 -26   2   3      106.47       89.79     26.15 o
 -25   2   3        0.36       14.07     15.15 o
 -24   2   3      152.64      230.65     41.27 o
 -23   2   3      774.22      790.94     71.83 o
 -22   2   3        0.17        3.31      9.05 o
 -21   2   3      143.96      140.99     27.95 o
 -20   2   3       84.81       77.76     18.65 o
 -19   2   3       76.71      125.78     29.23 o
 -18   2   3        0.04       15.01     11.69 o
 -17   2   3       75.72       49.72     15.11 o
 -16   2   3      127.97      129.58     23.34 o
 -15   2   3       87.67      104.00     16.65 o
 -14   2   3      179.67      167.54     20.22 o
 -13   2   3     1439.05     1299.81     53.86 o
 -12   2   3      244.25      290.69     21.22 o
 -11   2   3      164.32      161.36     13.06 o
 -10   2   3      381.63      261.35     16.91 o
  -9   2   3     4615.65     5064.38    109.94 o
  -8   2   3      301.46      355.05     18.21 o
  -7   2   3      170.80      213.62     12.69 o
  -6   2   3     1580.54     1408.27     43.71 o
  -5   2   3       14.86       15.26      2.92 o
  -4   2   3     6548.91     6686.86     93.34 o
  -3   2   3       76.14      108.96     12.03 o
  -2   2   3     8219.98     7513.24    113.77 o
  -1   2   3     1966.57     1817.35     51.72 o
   0   2   3     1605.82     1960.84     51.04 o
   1   2   3      395.15      345.49     11.96 o
   2   2   3     2354.53     2270.99     62.83 o
   3   2   3     1797.85     1713.42     29.24 o
   4   2   3       50.72       42.68      5.06 o
   5   2   3      963.01      851.84     24.37 o
   6   2   3     5244.63     4548.26     72.65 o
   7   2   3     2421.40     2395.23     48.75 o
   8   2   3     1760.41     1641.32     45.31 o
   9   2   3       86.41       87.34     10.15 o
  10   2   3     5778.88     5942.76    100.90 o
  11   2   3      149.11      200.52     32.13 o
  12   2   3       15.28       42.35     19.09 o
  13   2   3     2010.08     2093.90     98.80 o
  14   2   3     1266.32     1244.05     79.96 o
  15   2   3        1.84        1.05     26.74 o
  16   2   3      209.70      186.89     33.05 o
  17   2   3      328.10      234.40     48.21 o
  18   2   3       24.95       15.38     14.67 o
  19   2   3      153.94      107.34     42.44 o
  20   2   3      102.17       49.44     31.40 o
  21   2   3     1715.53     1769.95     88.20 o
  22   2   3       94.36       73.59     38.24 o
  23   2   3        6.42       10.11      7.61 o
  24   2   3        8.46        7.58      6.66 o
  25   2   3      516.04      466.62     48.88 o
  26   2   3        3.44        4.31      7.00 o
  27   2   3        0.15       -0.36     10.38 o
  28   2   3        0.24       -3.05     13.89 o
  29   2   3       76.44      115.54     34.68 o
  30   2   3       17.34       42.59     22.96 o
  31   2   3        1.34        2.94      1.50 o
 -31   3   3       24.50        9.34     15.54 o
 -30   3   3        2.19       -3.79      9.87 o
 -29   3   3       66.56       77.81     38.41 o
 -28   3   3       65.63       49.56     36.14 o
 -27   3   3      130.83      130.34     47.53 o
 -26   3   3        5.10       23.50     29.74 o
 -25   3   3      616.78      637.07     64.56 o
 -24   3   3      326.63      385.28     48.50 o
 -23   3   3        0.45       20.31     11.39 o
 -22   3   3       13.03       25.56     14.79 o
 -21   3   3      899.02      898.82     68.17 o
 -20   3   3        6.74        7.60      8.89 o
 -19   3   3       38.29       38.03     12.77 o
 -18   3   3      197.05      188.21     28.54 o
 -17   3   3      989.65     1293.51     73.49 o
 -16   3   3      181.77      184.07     27.03 o
 -15   3   3      565.16      647.04     37.37 o
 -14   3   3      337.39      339.59     26.12 o
 -13   3   3        0.30        1.20      1.63 o
 -12   3   3      110.14      155.88     14.63 o
 -11   3   3     1403.26     1542.48     42.04 o
 -10   3   3     2237.28     2484.12     50.67 o
  -9   3   3      336.56      389.97     19.61 o
  -8   3   3       51.70       46.50      8.80 o
  -7   3   3      532.13      639.61     27.19 o
  -6   3   3       98.77       78.56      9.52 o
  -5   3   3     6924.21     7420.61     76.52 o
  -4   3   3     5291.52     5748.24     87.47 o
  -3   3   3     3211.87     3426.95     73.90 o
  -2   3   3      208.20      225.11     20.55 o
  -1   3   3      320.99      234.69     18.88 o
   0   3   3       38.12       21.12      9.06 o
   1   3   3     3038.86     2544.78    100.60 o
   2   3   3     8041.64     8194.31    101.88 o
   3   3   3     2307.01     2488.35     59.95 o
   4   3   3      134.60      138.88     10.11 o
   5   3   3       71.34       60.00      7.82 o
   6   3   3      294.74      351.32     20.14 o
   7   3   3      896.67      837.88     35.67 o
   8   3   3     6114.72     5856.18    110.91 o
   9   3   3       14.45       21.60      5.48 o
  10   3   3      395.01      406.74     31.80 o
  11   3   3      113.81       79.42     26.18 o
  12   3   3      407.26      526.97     68.55 o
  13   3   3      173.41      231.29     52.49 o
  14   3   3     2311.03     2326.60    161.07 o
  15   3   3       65.54       73.42     33.76 o
  16   3   3       96.02      177.50     49.77 o
  17   3   3       26.28       -2.68     19.47 o
  18   3   3      635.30      688.09     95.57 o
  19   3   3       97.55      143.13     45.25 o
  20   3   3      250.48      175.24     49.43 o
  21   3   3      591.09      547.46     40.72 o
  22   3   3      828.11      832.15     52.39 o
  23   3   3      311.10      322.48     33.67 o
  24   3   3       83.26       72.22     16.43 o
  25   3   3        2.83       -1.20     15.08 o
  26   3   3       13.03        8.98     12.47 o
  27   3   3      284.52      296.09     54.50 o
  28   3   3        0.47        4.83      9.48 o
  29   3   3       44.48       57.96     26.14 o
  30   3   3        0.45       18.95     15.09 o
  31   3   3        2.66        3.00     30.36 o
 -30   4   3        0.19       -2.16     22.82 o
 -29   4   3        0.51       -4.67     18.98 o
 -28   4   3       18.56       37.90     25.40 o
 -27   4   3       35.78       24.33     18.22 o
 -26   4   3       14.41        7.97      8.62 o
 -25   4   3      159.85      119.96     51.49 o
 -24   4   3       36.03       34.66     32.64 o
 -23   4   3       11.69       24.03     18.11 o
 -22   4   3      758.23      752.50    117.56 o
 -21   4   3       16.39       32.18     13.32 o
 -20   4   3      992.20      971.23     64.14 o
 -19   4   3      173.92      176.92     26.46 o
 -18   4   3        4.38        4.62      4.95 o
 -17   4   3        0.56        4.49      5.37 o
 -16   4   3        9.51       17.39      8.56 o
 -15   4   3       58.50       78.03     15.23 o
 -14   4   3      472.37      388.33     30.26 o
 -13   4   3        5.75       -2.00      3.11 o
 -12   4   3      621.99      600.05     31.05 o
 -11   4   3       76.17       83.71     11.22 o
 -10   4   3      868.51      833.77     33.71 o
  -9   4   3      748.29      733.85     31.28 o
  -8   4   3     3334.58     3495.66     64.52 o
  -7   4   3     2107.91     2270.49     50.35 o
  -6   4   3      517.72      475.69     22.51 o
  -5   4   3      254.38      278.52     15.60 o
  -4   4   3      548.49      629.30     51.15 o
  -3   4   3     1174.94     1321.12     57.93 o
  -2   4   3     3680.83     4292.83     99.84 o
  -1   4   3      426.37      446.91     32.28 o
   0   4   3     1906.50     1891.84     62.01 o
   1   4   3      344.74      347.91     21.78 o
   2   4   3     1527.40     1535.89     44.13 o
   3   4   3     2109.06     2159.75     55.41 o
   4   4   3     2800.38     2609.62     49.85 o
   5   4   3      299.72      260.54     15.07 o
   6   4   3      954.19     1041.81     35.98 o
   7   4   3      995.13     1190.44     51.90 o
   8   4   3       33.31       23.33      5.93 o
   9   4   3        0.21        1.49      2.66 o
  10   4   3     1588.18     1444.23     78.43 o
  11   4   3        0.56       -3.49     15.31 o
  12   4   3      898.04      942.38     46.38 o
  13   4   3      449.23      418.26     32.29 o
  14   4   3      459.82      308.65     53.15 o
  15   4   3       83.99      113.25     19.22 o
  16   4   3      210.00      250.34     64.62 o
  17   4   3      382.40      422.46     76.16 o
  18   4   3     1008.35     1082.33     82.65 o
  19   4   3      606.63      617.95     48.97 o
  20   4   3      221.34      251.89     32.55 o
  21   4   3     1281.65     1350.78    144.68 o
  22   4   3       50.74       25.32     18.11 o
  23   4   3       37.39       15.82     13.56 o
  24   4   3      202.64      165.53     28.81 o
  25   4   3        6.70        1.87     12.46 o
  26   4   3        0.49       -0.15     12.53 o
  27   4   3        0.27       -0.33     13.14 o
  28   4   3        0.03        6.57     12.01 o
  29   4   3       16.99       47.45     25.25 o
  30   4   3        8.52       -4.72      8.10 o
 -29   5   3       33.64       25.82     25.00 o
 -28   5   3        0.20       -8.42     22.38 o
 -27   5   3        2.30      -37.99     29.24 o
 -26   5   3       87.13      106.19     43.28 o
 -25   5   3       28.57      -15.91     28.19 o
 -24   5   3       46.08       27.10     28.28 o
 -23   5   3      417.75      479.92     98.81 o
 -22   5   3       13.63       18.13     24.14 o
 -21   5   3       59.06       15.69     19.66 o
 -20   5   3       39.08       50.15     36.14 o
 -19   5   3       27.23       52.22     40.28 o
 -18   5   3      447.30      567.80     76.19 o
 -17   5   3      150.70      196.66    102.19 o
 -16   5   3        7.38       22.52     73.80 o
 -15   5   3       23.84       95.22     93.11 o
 -14   5   3      498.37      672.65    164.03 o
 -13   5   3      107.09      132.34     24.58 o
 -12   5   3       99.87       62.07     14.79 o
 -11   5   3       15.69       20.50      5.07 o
 -10   5   3      564.53      534.77     60.30 o
  -9   5   3      421.78      459.73     53.56 o
  -8   5   3      952.54      892.54     66.82 o
  -7   5   3        8.77       12.52      3.91 o
  -6   5   3       61.50       99.09     10.63 o
  -5   5   3     2831.44     2655.60    130.74 o
  -4   5   3      129.12      115.84     25.08 o
  -3   5   3       42.74       58.80     13.16 o
  -2   5   3      586.18      648.83     52.58 o
  -1   5   3      616.32      530.39     36.71 o
   0   5   3      606.20      595.38     33.62 o
   1   5   3       57.49       46.57      7.13 o
   2   5   3      569.09      557.38     23.36 o
   3   5   3        1.94        2.54      3.84 o
   4   5   3     1067.52     1020.06     32.40 o
   5   5   3     1049.06     1125.32     37.64 o
   6   5   3      397.18      446.96     20.64 o
   7   5   3      171.02      140.22     13.62 o
   8   5   3      160.43      176.32     18.02 o
   9   5   3       15.16       19.31      5.38 o
  10   5   3        3.46        1.06      6.43 o
  11   5   3      111.31      101.99     25.79 o
  12   5   3       21.63        8.15      3.53 o
  13   5   3       47.47       32.05      9.81 o
  14   5   3        3.02        2.31      1.89 o
  15   5   3      361.05      333.47     29.92 o
  16   5   3        5.91       59.32     37.74 o
  17   5   3     1891.84     2040.84    163.30 o
  18   5   3       56.32      107.94     40.76 o
  19   5   3       48.17      -11.10     27.83 o
  20   5   3      771.74      801.91     82.98 o
  21   5   3      984.23     1018.68     94.94 o
  22   5   3        5.39        1.49      4.70 o
  23   5   3       10.88        8.05      6.46 o
  24   5   3        2.81       -4.22     11.47 o
  25   5   3        6.36       17.08     15.09 o
  26   5   3       44.76       53.13     23.47 o
  27   5   3        8.71       16.01     16.83 o
  28   5   3        7.14       10.93     12.45 o
 -27   6   3        0.40      -14.90     19.03 o
 -26   6   3        5.99       -0.24     13.41 o
 -25   6   3        5.46        1.65     13.52 o
 -24   6   3        6.57       25.55     28.83 o
 -23   6   3      182.78      187.83     64.30 o
 -22   6   3       82.72       84.81     52.00 o
 -21   6   3       18.99       15.89     23.97 o
 -20   6   3        0.52       15.89     80.57 o
 -19   6   3      133.81      223.12     77.56 o
 -18   6   3      523.94      595.29     73.36 o
 -17   6   3        3.10       32.51     21.64 o
 -16   6   3      216.01      280.54     52.54 o
 -15   6   3      774.85      796.69     79.79 o
 -14   6   3       25.63       74.60     29.25 o
 -13   6   3        3.93        7.32     11.83 o
 -12   6   3       46.02       60.93     24.15 o
 -11   6   3      515.93      562.55     40.15 o
 -10   6   3      724.47      812.00     36.55 o
  -9   6   3      137.47      142.48     20.29 o
  -8   6   3        2.44        4.02      8.98 o
  -7   6   3       95.40       80.28      9.82 o
  -6   6   3      146.22      145.76     12.63 o
  -5   6   3        8.32        4.34      4.66 o
  -4   6   3       16.82       32.00     14.89 o
  -3   6   3       97.34       98.27     22.53 o
  -2   6   3      383.51      417.34     44.94 o
  -1   6   3      311.29      270.34     31.26 o
   0   6   3       90.70       98.85      8.79 o
   1   6   3       65.07       51.45      8.78 o
   2   6   3        6.19        6.06      3.09 o
   3   6   3      150.51      139.92     14.43 o
   4   6   3       11.03       12.27      5.32 o
   5   6   3       24.79       26.53      5.83 o
   6   6   3      228.13      216.87     18.02 o
   7   6   3        2.25       10.94      8.02 o
   8   6   3      353.51      456.00     47.87 o
   9   6   3       79.00      102.16     24.33 o
  10   6   3      171.73      206.93     52.25 o
  11   6   3      418.23      525.39     69.93 o
  12   6   3      193.70      191.03     68.31 o
  13   6   3      505.76      604.81     76.72 o
  14   6   3      205.53      354.77     86.35 o
  15   6   3     1036.03     1223.96     81.29 o
  16   6   3       17.81       39.00     23.79 o
  17   6   3        1.19      -16.52     14.68 o
  18   6   3      238.21      226.75     41.90 o
  19   6   3      172.72      128.29     33.32 o
  20   6   3        0.07       -1.42     11.76 o
  21   6   3        7.46       -9.83     14.52 o
  22   6   3        6.73        8.06      5.15 o
  23   6   3        1.07       -3.12      8.45 o
  24   6   3       16.23        4.70     11.97 o
  25   6   3        8.21        3.97     11.60 o
  26   6   3        1.08       -5.07      8.53 o
 -25   7   3       32.30       63.53     42.54 o
 -24   7   3        0.04        2.73      7.32 o
 -23   7   3       56.18       63.19     38.13 o
 -22   7   3        0.14       17.10     80.80 o
 -21   7   3       89.50      186.75    108.27 o
 -20   7   3       68.09       99.56    104.46 o
 -19   7   3        4.84       31.87     82.17 o
 -18   7   3       97.23      178.95    113.33 o
 -17   7   3      407.42      456.19    117.76 o
 -16   7   3       53.39      123.47     37.68 o
 -15   7   3       69.30       76.21     30.21 o
 -14   7   3      169.00      222.43     47.90 o
 -13   7   3      935.08      988.78    107.93 o
 -12   7   3      106.07      121.06     37.79 o
 -11   7   3       88.11       67.65     25.47 o
 -10   7   3      489.22      617.68     50.87 o
  -9   7   3      138.95      133.01     26.50 o
  -8   7   3      170.44      147.52     14.07 o
  -7   7   3      269.53      293.28     19.00 o
  -6   7   3       29.17       41.82      5.84 o
  -5   7   3       47.92       45.82     12.12 o
  -4   7   3      519.32      548.34     56.48 o
  -3   7   3       80.75       86.45     16.80 o
  -2   7   3     2181.40     2440.63     95.01 o
  -1   7   3     1602.70     1389.86    153.92 o
   0   7   3       51.50       69.34      8.52 o
   1   7   3        8.74        7.70      3.04 o
   2   7   3      708.77      662.88     26.39 o
   3   7   3      259.91      271.36     20.70 o
   4   7   3      195.55      210.06     18.50 o
   5   7   3      209.26      264.59     21.30 o
   6   7   3      233.46      309.17     22.34 o
   7   7   3       10.71       16.96     11.61 o
   8   7   3       31.45       48.72     17.95 o
   9   7   3       11.46       25.28     33.12 o
  10   7   3        0.49       10.88     35.35 o
  11   7   3      408.72      488.76     52.01 o
  12   7   3       41.60       60.29     22.66 o
  13   7   3      935.82     1069.61     77.13 o
  14   7   3      619.21      695.06     55.68 o
  15   7   3       83.40       43.13     48.55 o
  16   7   3      110.80      120.45     29.11 o
  17   7   3       11.93       20.66     27.97 o
  18   7   3       23.43        6.18     28.49 o
  19   7   3        2.60      -21.24     14.16 o
  20   7   3        1.26      -25.79     19.56 o
  21   7   3        1.71      -21.93     19.06 o
  22   7   3        9.24       -8.73     12.41 o
  23   7   3        1.04        3.72      6.98 o
  24   7   3       11.86        9.17     10.35 o
 -22   8   3        3.18       50.94     65.67 o
 -21   8   3        2.73       40.04     86.59 o
 -20   8   3       13.37       52.26     63.60 o
 -19   8   3       16.24       60.24     51.42 o
 -18   8   3        2.66       14.31     53.45 o
 -17   8   3       26.48       20.87     74.26 o
 -16   8   3       50.71      103.33     93.15 o
 -15   8   3       44.79       18.67     56.31 o
 -14   8   3        0.08        7.65     39.98 o
 -13   8   3        0.01       18.04     36.25 o
 -12   8   3        0.86       10.21     55.09 o
 -11   8   3       26.06       23.01     25.40 o
 -10   8   3       88.97      119.46     30.03 o
  -9   8   3        0.21        2.76     12.26 o
  -8   8   3       57.17       55.29     20.45 o
  -7   8   3       78.66       55.78     25.57 o
  -6   8   3       68.83       84.27     27.85 o
  -5   8   3       99.88      130.59     29.75 o
  -4   8   3      584.11      649.94     55.28 o
  -3   8   3      205.06      228.14     23.98 o
  -2   8   3      884.38      940.44     51.24 o
  -1   8   3      490.12      528.94     38.07 o
   0   8   3      721.59      731.90     44.20 o
   1   8   3       77.90       80.70     13.70 o
   2   8   3       58.82       61.44     12.39 o
   3   8   3      206.86      216.07     23.26 o
   4   8   3      102.60      126.19     22.70 o
   5   8   3       22.94       13.15      8.33 o
   6   8   3      137.28      164.01     27.67 o
   7   8   3       33.99       55.32     15.96 o
   8   8   3      380.52      372.41     40.95 o
   9   8   3        2.12      -20.53     13.76 o
  10   8   3       34.83       16.58     11.06 o
  11   8   3        2.19        2.92      7.82 o
  12   8   3       73.14       55.30     15.75 o
  13   8   3       13.44       -1.79     13.17 o
  14   8   3       14.67       13.41     12.79 o
  15   8   3        9.16       14.11     10.83 o
  16   8   3       60.99       42.33     17.54 o
  17   8   3       11.01       11.11     12.81 o
  18   8   3       66.69       97.54     33.70 o
  19   8   3       12.51       -7.98     11.52 o
  20   8   3        0.14       -9.52     13.89 o
  21   8   3        7.56        2.66     13.67 o
 -18   9   3        6.71       23.89     57.24 o
 -17   9   3        0.90        7.48     71.49 o
 -16   9   3        3.99       16.58     33.27 o
 -15   9   3        7.65       15.34     39.94 o
 -14   9   3        0.91       14.61     35.82 o
 -13   9   3       21.59       36.79     22.86 o
 -12   9   3        6.08       23.94     22.37 o
 -11   9   3      169.94      231.09     66.70 o
 -10   9   3       41.66       45.88     24.54 o
  -9   9   3        0.08        5.96     30.09 o
  -8   9   3        1.22        2.90     20.25 o
  -7   9   3        5.51       21.35     27.24 o
  -6   9   3        1.76       22.41     18.46 o
  -5   9   3       21.83       23.29     10.37 o
  -4   9   3      159.37      179.34     28.22 o
  -3   9   3       43.51       39.47     11.91 o
  -2   9   3       61.95       70.87     14.79 o
  -1   9   3        7.10       33.52      9.08 o
   0   9   3        4.75       20.42     12.24 o
   1   9   3      151.33      131.20     20.97 o
   2   9   3       71.12       89.87     19.51 o
   3   9   3       27.56       22.80     11.32 o
   4   9   3       27.81       30.93     10.28 o
   5   9   3        5.40        2.18      5.65 o
   6   9   3       35.85       29.61     11.51 o
   7   9   3        0.01       -2.69      6.39 o
   8   9   3        0.01       -1.54      1.03 o
   9   9   3       19.90       32.35     10.91 o
  10   9   3        0.54       -6.57      7.26 o
  11   9   3       68.51       65.71     17.31 o
  12   9   3       42.42       99.14     28.52 o
  13   9   3        1.78       16.43     43.00 o
  14   9   3       19.18       16.31     54.05 o
  15   9   3       22.46       44.33     31.70 o
  16   9   3        3.55       -6.48     13.24 o
  17   9   3       10.07       -3.30      9.93 o
 -12  10   3        0.55        5.87     24.38 o
 -11  10   3       15.56       64.06     50.02 o
 -10  10   3       78.43       94.07     34.55 o
  -9  10   3        0.92       14.65     43.07 o
  -8  10   3       23.06       81.23     28.80 o
  -7  10   3        8.58       11.27     18.04 o
  -6  10   3        3.10       21.07     29.31 o
  -5  10   3        2.79       41.74     37.29 o
  -4  10   3        8.37       56.40     41.38 o
  -3  10   3       70.83       39.63     35.25 o
  -2  10   3        1.03       32.67     31.70 o
  -1  10   3        9.82       48.75     37.59 o
   0  10   3       49.82       71.98     45.63 o
   1  10   3       15.12       58.94     40.16 o
   2  10   3       18.07       62.40     40.15 o
   3  10   3        0.40      109.09     52.17 o
   4  10   3       13.91      104.92     49.74 o
   5  10   3        1.08       36.34     31.17 o
   6  10   3       26.96       35.13     20.69 o
   7  10   3       30.73       47.22     20.50 o
   8  10   3       60.01      102.83     35.61 o
   9  10   3        0.18        5.10     25.65 o
  10  10   3       83.62      109.42     35.14 o
  11  10   3        4.86       11.19     29.54 o
 -32   0   4       69.24      120.09     48.89 o
 -31   0   4       21.93        7.78      8.98 o
 -30   0   4       35.94       46.55     29.74 o
 -29   0   4       58.13       74.04     33.68 o
 -28   0   4      400.51      250.31     65.42 o
 -27   0   4      235.50      209.86     60.48 o
 -26   0   4       22.94       95.36     50.13 o
 -25   0   4     3178.01     3200.71    213.31 o
 -24   0   4        3.65      150.52     54.75 o
 -23   0   4     2013.85     1985.57    160.77 o
 -22   0   4      336.52      371.86     40.17 o
 -21   0   4       33.23       40.78     14.27 o
 -20   0   4       66.74       77.60     19.85 o
 -19   0   4       18.84       72.46     37.89 o
 -18   0   4       42.54      217.16     40.07 o
 -17   0   4    12650.45    13011.22    362.81 o
 -16   0   4        6.67      158.89     60.24 o
 -15   0   4      914.50      838.68     87.98 o
 -14   0   4        4.09       10.68     15.24 o
 -13   0   4      881.00      839.85     83.46 o
 -12   0   4    12581.92    12867.68    317.53 o
 -11   0   4        0.37       61.54     35.18 o
 -10   0   4     1746.38     1406.77     70.44 o
  -9   0   4      807.49      877.81     53.74 o
  -8   0   4      445.31      546.84     41.87 o
  -7   0   4     2218.74     2586.85     86.94 o
  -6   0   4        0.30        4.50     20.52 o
  -5   0   4     8990.10     8827.67    149.40 o
  -4   0   4    50332.03    51658.70   1003.57 o
  -3   0   4    88160.90    86650.14   4892.20 o
  -2   0   4   349065.19   356421.84   1430.60 o
  -1   0   4    46462.84    46678.16   2378.22 o
   0   0   4    97782.01    88041.95    935.33 o
   1   0   4    12445.27    11420.65    204.40 o
   2   0   4     3717.33     3287.49    106.63 o
   3   0   4      631.11      488.81     31.98 o
   4   0   4     5735.16     5459.33    111.12 o
   5   0   4     3668.93     3250.81    143.93 o
   6   0   4     3723.52     3361.77     95.02 o
   7   0   4        9.50       11.58      3.33 o
   8   0   4      351.64      363.51     33.82 o
   9   0   4     3054.29     3210.55    154.29 o
  10   0   4     3784.66     4314.40    193.75 o
  11   0   4      621.86      617.40     73.02 o
  12   0   4      383.20      573.42     79.72 o
  13   0   4    13426.33    13991.49    359.52 o
  14   0   4      898.07     1246.77    111.63 o
  15   0   4     4231.12     4842.51    223.74 o
  16   0   4     1916.29     2223.46    162.04 o
  17   0   4      407.51      349.84     68.23 o
  18   0   4     1148.54     1006.35    117.33 o
  19   0   4      429.91      423.22     78.78 o
  20   0   4       37.29        8.95     21.59 o
  21   0   4     2032.35     1933.86    174.15 o
  22   0   4       14.41      130.46     65.05 o
  23   0   4     4825.40     4766.63    280.02 o
  24   0   4      263.75      300.49     85.97 o
  25   0   4      253.55      278.91     74.51 o
  26   0   4       49.94       99.20     52.13 o
  27   0   4      846.56      812.99     86.52 o
  28   0   4       52.60      104.18     47.01 o
  29   0   4     1307.18     1425.88    163.18 o
  30   0   4       65.18       98.70     46.00 o
  31   0   4        3.28       13.42     10.35 o
  32   0   4        1.98       16.27     16.02 o
 -32   1   4       13.96       13.57     13.38 o
 -31   1   4       30.77       33.20     18.36 o
 -30   1   4       17.47       16.92     14.31 o
 -29   1   4        0.01        2.00      9.91 o
 -28   1   4        0.72        5.24     12.55 o
 -27   1   4        0.17       -1.41     10.87 o
 -26   1   4      187.97      208.54     39.65 o
 -25   1   4      258.48      234.57     42.80 o
 -24   1   4       19.36        4.24      7.74 o
 -23   1   4       85.87       93.32     25.57 o
 -22   1   4      349.08      387.31     34.58 o
 -21   1   4      396.50      424.03     50.56 o
 -20   1   4       14.63       26.16     12.54 o
 -19   1   4      232.39      295.98     39.49 o
 -18   1   4       29.15       32.32     16.77 o
 -17   1   4      205.12      179.88     31.06 o
 -16   1   4      108.87      129.38     25.74 o
 -15   1   4      116.01      146.85     26.24 o
 -14   1   4      279.57      324.75     37.24 o
 -13   1   4      189.49      166.99     21.96 o
 -12   1   4        6.89       10.02      6.85 o
 -11   1   4        4.62       -3.54      4.06 o
 -10   1   4     1377.65     1274.79     52.98 o
  -9   1   4      624.01      621.67     35.32 o
  -8   1   4     1405.82     1207.78     48.39 o
  -7   1   4      259.22      262.22     19.02 o
  -6   1   4      224.22      221.09     17.14 o
  -5   1   4      109.51      168.15     14.57 o
  -4   1   4        2.94       16.23      8.44 o
  -3   1   4      877.09      878.96     32.69 o
  -2   1   4       54.32       61.95     12.16 o
  -1   1   4     4405.85     4171.19     63.29 o
   0   1   4      333.79      457.88     21.22 o
   1   1   4     1059.52     1065.92     28.14 o
   2   1   4      139.11      115.90      9.13 o
   3   1   4     5684.38     4970.17    112.81 o
   4   1   4     8121.69     7594.19    118.79 o
   5   1   4      785.42      499.67     25.51 o
   6   1   4     1626.49     1552.99     46.11 o
   7   1   4      354.88      315.99     21.98 o
   8   1   4      205.78      216.59     21.62 o
   9   1   4       17.84       21.33      7.50 o
  10   1   4     4208.94     4352.17    130.08 o
  11   1   4       12.46       11.45      8.90 o
  12   1   4      111.90      117.88     23.83 o
  13   1   4      475.45      456.98     49.43 o
  14   1   4     2559.66     2456.04    113.36 o
  15   1   4        2.70       -6.31     12.65 o
  16   1   4      197.99      197.90     15.90 o
  17   1   4      101.66       29.65     18.83 o
  18   1   4        7.77        1.82     14.43 o
  19   1   4      846.11      766.78     72.86 o
  20   1   4      268.80      261.05     59.25 o
  21   1   4      624.21      729.32     76.04 o
  22   1   4       42.41       46.19     25.30 o
  23   1   4        1.28        6.30     10.88 o
  24   1   4        0.36        2.38     12.16 o
  25   1   4       22.79       47.10     33.07 o
  26   1   4        9.88       12.01     11.63 o
  27   1   4       70.90       71.08     20.80 o
  28   1   4        1.55        3.22     10.36 o
  29   1   4        3.47        9.45      8.06 o
  30   1   4        2.50        4.77      6.60 o
  31   1   4        6.63        3.78      5.25 o
 -32   2   4       46.46       46.11     32.36 o
 -31   2   4       15.81       17.15     21.01 o
 -30   2   4        9.93        1.18     16.18 o
 -29   2   4       34.34       42.76     18.86 o
 -28   2   4       20.22       36.61     19.19 o
 -27   2   4        2.70        0.30      5.20 o
 -26   2   4       51.83       75.48     22.34 o
 -25   2   4       95.57      104.82     28.77 o
 -24   2   4       32.81       39.74     17.75 o
 -23   2   4       81.23       74.58     25.96 o
 -22   2   4        6.88       22.46     13.08 o
 -21   2   4      130.33      116.95     26.22 o
 -20   2   4       60.33       71.69     22.17 o
 -19   2   4      469.18      454.22     50.23 o
 -18   2   4       48.44       43.58     16.95 o
 -17   2   4      245.80      311.88     40.26 o
 -16   2   4       73.39       75.76     20.96 o
 -15   2   4     3410.48     3836.33    126.90 o
 -14   2   4       10.17       22.08     10.39 o
 -13   2   4      282.64      280.21     25.88 o
 -12   2   4        0.02        9.54      5.17 o
 -11   2   4      180.90      245.65     19.78 o
 -10   2   4     1002.23     1023.98     38.90 o
  -9   2   4       89.76      104.77     12.82 o
  -8   2   4     4054.70     3793.71     83.60 o
  -7   2   4       79.78       88.82     12.04 o
  -6   2   4     1919.50     1918.34     49.22 o
  -5   2   4       96.49       88.31     13.58 o
  -4   2   4     6160.27     6009.52     91.10 o
  -3   2   4        2.08       21.16     11.21 o
  -2   2   4     3531.55     3386.80     49.14 o
  -1   2   4     1306.19     1193.74     32.10 o
   0   2   4      413.61      445.72     19.94 o
   1   2   4     2253.50     2231.41     39.08 o
   2   2   4     3506.44     3530.44     60.59 o
   3   2   4      606.35      647.63     19.85 o
   4   2   4      150.23      148.98     10.76 o
   5   2   4      448.62      414.99     18.66 o
   6   2   4      248.65      255.24     17.30 o
   7   2   4      690.41      716.02     27.13 o
   8   2   4     3130.07     3165.45     66.96 o
   9   2   4      101.26      117.16     13.02 o
  10   2   4      795.53      945.08     42.45 o
  11   2   4      232.50      275.64     22.79 o
  12   2   4      925.07      927.43     53.40 o
  13   2   4     1093.57     1286.83     47.84 o
  14   2   4      617.87      583.05     59.07 o
  15   2   4     1079.67     1166.21     81.78 o
  16   2   4       25.26       46.58     23.58 o
  17   2   4      935.15      836.74     70.29 o
  18   2   4        0.20        3.75     12.23 o
  19   2   4       78.78       24.99     28.36 o
  20   2   4      773.66      698.73     73.07 o
  21   2   4      389.78      474.71     85.62 o
  22   2   4      100.26       76.50     34.09 o
  23   2   4       29.00       12.25      5.21 o
  24   2   4      114.43       96.15     44.24 o
  25   2   4       51.04       23.25     23.28 o
  26   2   4        7.07        4.41      7.85 o
  27   2   4        0.28       -4.40      9.92 o
  28   2   4       14.51       36.11     14.55 o
  29   2   4        1.18       21.19     17.24 o
  30   2   4        3.24        1.67     26.14 o
  31   2   4       96.27      142.38     43.11 o
 -31   3   4       86.09       91.52     44.14 o
 -30   3   4       18.92       18.81     15.04 o
 -29   3   4        1.90       -5.67     14.13 o
 -28   3   4       47.65       72.78     41.06 o
 -27   3   4       13.13       11.80     23.29 o
 -26   3   4      301.59      362.36     85.87 o
 -25   3   4      120.04      134.45     31.83 o
 -24   3   4        1.63        2.80     10.79 o
 -23   3   4     1359.44     1432.95     91.97 o
 -22   3   4      161.07      206.55     37.02 o
 -21   3   4      229.85      194.94     32.95 o
 -20   3   4       39.79       24.44      9.74 o
 -19   3   4      272.08      280.20     36.36 o
 -18   3   4       17.09       42.73     13.94 o
 -17   3   4      217.36      153.10     25.86 o
 -16   3   4       57.15       33.28      9.42 o
 -15   3   4      917.18      871.18     46.28 o
 -14   3   4      103.64      110.39     16.57 o
 -13   3   4      104.63      138.87     17.09 o
 -12   3   4      102.36       89.51     11.54 o
 -11   3   4     2020.25     2343.59     58.22 o
 -10   3   4       94.20       77.42     10.82 o
  -9   3   4      107.74      106.20     10.87 o
  -8   3   4        2.13        3.88      2.72 o
  -7   3   4     3185.71     3319.64     70.71 o
  -6   3   4      555.30      527.27     26.91 o
  -5   3   4        4.28        2.24      3.38 o
  -4   3   4     1385.75     1423.90     53.11 o
  -3   3   4      192.55      261.28     29.89 o
  -2   3   4       51.73       33.97     10.24 o
  -1   3   4        2.51        8.54      4.36 o
   0   3   4       11.09       11.42      7.58 o
   1   3   4      929.78      958.96     44.47 o
   2   3   4      567.44      619.86     19.38 o
   3   3   4        7.83       10.81      3.20 o
   4   3   4      106.12      109.70      8.66 o
   5   3   4      588.97      627.77     24.51 o
   6   3   4     4896.75     4671.08     93.36 o
   7   3   4        0.10        9.93      5.74 o
   8   3   4        2.01        6.59      5.05 o
   9   3   4      296.98      267.99     18.26 o
  10   3   4       94.35      107.03     15.54 o
  11   3   4      470.56      508.62     34.15 o
  12   3   4      252.49      271.93     50.69 o
  13   3   4      559.60      559.17     80.96 o
  14   3   4     2143.92     2397.40    163.05 o
  15   3   4      443.00      512.34     79.71 o
  16   3   4      267.11      241.02     61.00 o
  17   3   4       93.63      125.31     47.45 o
  18   3   4     1880.30     1883.52    157.47 o
  19   3   4      104.74       82.80     35.74 o
  20   3   4        0.52      -41.84     27.90 o
  21   3   4       20.51       23.52     26.43 o
  22   3   4      455.81      537.45     96.03 o
  23   3   4        8.23        7.42     19.31 o
  24   3   4       67.73       71.91     21.26 o
  25   3   4       35.19        4.20      7.77 o
  26   3   4       18.56        2.71      8.81 o
  27   3   4       53.54       76.09     38.39 o
  28   3   4        0.01        5.69      2.24 o
  29   3   4       57.76      108.19     35.34 o
  30   3   4        8.59        9.25     14.38 o
 -30   4   4        4.60       33.42     30.46 o
 -29   4   4       21.97       19.99     19.34 o
 -28   4   4        1.37       23.40     30.78 o
 -27   4   4      181.48      167.47     63.91 o
 -26   4   4        0.88       16.93     25.01 o
 -25   4   4      486.36      472.60     99.98 o
 -24   4   4      160.68      107.90     48.18 o
 -23   4   4       96.94       84.28     41.11 o
 -22   4   4       16.50       18.78     25.80 o
 -21   4   4      245.32      281.15     39.06 o
 -20   4   4       51.58       32.62     23.71 o
 -19   4   4       21.97       33.91     13.69 o
 -18   4   4        2.34       11.09     10.21 o
 -17   4   4      690.22      751.27     41.93 o
 -16   4   4       21.34       19.91      6.80 o
 -15   4   4      150.17      124.34     16.36 o
 -14   4   4      120.65      120.31     16.75 o
 -13   4   4       10.31        6.75      3.48 o
 -12   4   4      348.88      417.96     29.46 o
 -11   4   4      292.19      213.05     20.60 o
 -10   4   4      471.47      407.80     39.34 o
  -9   4   4        1.15        1.24      2.73 o
  -8   4   4       43.24       40.61      7.39 o
  -7   4   4      216.58      220.24     16.73 o
  -6   4   4        6.42        2.83      2.74 o
  -5   4   4      658.24      610.26     47.78 o
  -4   4   4      894.24      875.42     64.09 o
  -3   4   4       41.80       88.61    109.89 o
  -2   4   4     4050.80     4534.50    107.28 o
  -1   4   4     1481.94     1713.67     64.46 o
   0   4   4     2464.56     2641.14     69.17 o
   1   4   4       36.83       23.66      9.29 o
   2   4   4      361.16      344.01     18.30 o
   3   4   4       59.98       71.57      8.54 o
   4   4   4      215.07      170.33     14.15 o
   5   4   4      795.62      837.31     32.35 o
   6   4   4     2010.86     2225.37     64.22 o
   7   4   4       15.95       27.24      7.68 o
   8   4   4      917.21      815.11     40.03 o
   9   4   4        0.08       -4.42      5.04 o
  10   4   4      255.81      240.57     25.63 o
  11   4   4      133.79       83.26     14.38 o
  12   4   4      110.65      122.60     18.70 o
  13   4   4     1553.28     1582.93     94.86 o
  14   4   4      110.15      118.45     19.85 o
  15   4   4      809.44      705.19    100.07 o
  16   4   4      289.31      241.90     51.32 o
  17   4   4      310.79      321.53     74.75 o
  18   4   4       22.69       77.37     41.87 o
  19   4   4       46.80       39.32     20.03 o
  20   4   4      136.14       92.67     33.67 o
  21   4   4      896.67      991.81    125.57 o
  22   4   4       12.10        2.67     12.91 o
  23   4   4      479.55      520.50     92.76 o
  24   4   4       20.62       -0.50     13.40 o
  25   4   4        0.02      -14.97     14.84 o
  26   4   4        2.08      -12.22     11.42 o
  27   4   4        0.41       -0.45      6.40 o
  28   4   4        0.95       -2.22      2.07 o
  29   4   4       13.38       17.90     13.67 o
 -29   5   4       85.63       92.49     49.99 o
 -28   5   4        2.16      -22.37     22.87 o
 -27   5   4       37.52       26.83     18.39 o
 -26   5   4       10.30       16.87     23.49 o
 -25   5   4      128.48       77.63     47.84 o
 -24   5   4      190.54      238.03     73.10 o
 -23   5   4       47.55       45.94     27.88 o
 -22   5   4       96.11       96.45     45.69 o
 -21   5   4       16.40       11.18      3.30 o
 -20   5   4        3.17       17.07     24.55 o
 -19   5   4        6.22       -3.96      8.51 o
 -18   5   4       14.92       26.46     25.23 o
 -17   5   4      239.54      240.34     64.92 o
 -16   5   4      180.33      186.84     57.60 o
 -15   5   4      405.99      375.80     33.82 o
 -14   5   4       60.60       44.01     11.82 o
 -13   5   4      297.45      289.15     24.13 o
 -12   5   4       81.96       89.25     13.05 o
 -11   5   4        0.29       -0.57      2.70 o
 -10   5   4      551.17      494.16     34.59 o
  -9   5   4     1723.10     1786.66     74.16 o
  -8   5   4      225.14      259.79     18.94 o
  -7   5   4        1.02        3.94      6.17 o
  -6   5   4        9.96        1.07      5.55 o
  -5   5   4      856.15      923.95     48.06 o
  -4   5   4       31.31       72.49     73.08 o
  -3   5   4       18.46        6.26     50.37 o
  -2   5   4       42.22       51.40     45.38 o
  -1   5   4      135.48      184.11     66.04 o
   0   5   4        2.62        2.57      3.66 o
   1   5   4       50.54       70.22     13.41 o
   2   5   4     3467.18     3824.95     84.06 o
   3   5   4        0.75        5.85      3.85 o
   4   5   4      558.12      590.39     27.30 o
   5   5   4      249.82      226.76     17.26 o
   6   5   4       99.58       83.81     10.27 o
   7   5   4      464.34      420.98     34.38 o
   8   5   4       28.16       40.03      9.26 o
   9   5   4       19.91       21.36      7.74 o
  10   5   4      328.83      280.02     26.47 o
  11   5   4      127.45      173.95     20.56 o
  12   5   4        1.86        8.30     12.18 o
  13   5   4       45.24       33.46     12.54 o
  14   5   4       31.20       31.73     19.17 o
  15   5   4      243.71      213.20     52.56 o
  16   5   4        4.42       69.78     40.04 o
  17   5   4      145.40      215.80     58.90 o
  18   5   4      202.54      257.83     63.84 o
  19   5   4      799.72      925.96    121.77 o
  20   5   4      308.28      306.87     75.04 o
  21   5   4       29.33       42.18     26.10 o
  22   5   4        2.43      -14.15     23.00 o
  23   5   4      104.54       56.36     30.39 o
  24   5   4       76.72       37.62     15.36 o
  25   5   4      146.47      112.68     35.52 o
  26   5   4        6.08        3.17      6.43 o
  27   5   4        0.01       -7.57     11.50 o
  28   5   4        2.57       -3.26      8.88 o
 -27   6   4       19.50       17.72     31.76 o
 -26   6   4        0.01        7.95     11.94 o
 -25   6   4       49.83       67.54     42.25 o
 -24   6   4       32.73       32.30     19.73 o
 -23   6   4        5.76        7.88     21.79 o
 -22   6   4       30.79        8.54     23.38 o
 -21   6   4       24.32      -10.59     24.59 o
 -20   6   4       22.48       10.32     11.30 o
 -19   6   4       35.58       83.26     42.55 o
 -18   6   4        2.04        3.80     15.97 o
 -17   6   4        1.16       11.65     48.33 o
 -16   6   4       43.35      114.36     79.30 o
 -15   6   4      512.00      634.27     91.08 o
 -14   6   4        0.01       25.79     98.23 o
 -13   6   4       25.47       56.62     83.12 o
 -12   6   4       39.58       75.58    102.14 o
 -11   6   4        2.05        3.14      3.55 o
 -10   6   4      258.27      230.48     25.23 o
  -9   6   4      514.54      581.44     49.16 o
  -8   6   4      687.84      588.37     62.19 o
  -7   6   4        2.27       -0.18      3.00 o
  -6   6   4      214.26      178.77     32.58 o
  -5   6   4      452.15      565.65    111.47 o
  -4   6   4        3.09       22.83     48.66 o
  -3   6   4       26.91       69.05     41.57 o
  -2   6   4        0.65        8.06     31.63 o
  -1   6   4      151.85      162.97     23.28 o
   0   6   4      223.03      161.72     27.24 o
   1   6   4      581.00      507.65     46.21 o
   2   6   4      885.79      880.36     46.08 o
   3   6   4      198.06      185.93     15.41 o
   4   6   4       24.17       19.29      4.91 o
   5   6   4      104.24      106.61     12.04 o
   6   6   4       51.45       42.08      7.44 o
   7   6   4       25.27       23.75      7.01 o
   8   6   4      243.73      259.34     22.16 o
   9   6   4       31.91       42.17     10.46 o
  10   6   4      568.29      734.57    138.18 o
  11   6   4      197.82      352.21     95.47 o
  12   6   4      341.27      366.56     64.81 o
  13   6   4       94.70       99.28     32.28 o
  14   6   4      329.32      395.34     72.10 o
  15   6   4       37.13       42.90     25.35 o
  16   6   4        6.16       -4.79     13.89 o
  17   6   4      185.59      186.96     49.47 o
  18   6   4       36.17       48.23     26.35 o
  19   6   4      426.39      490.81     88.87 o
  20   6   4       11.81       16.14     14.19 o
  21   6   4        4.16       -8.07     10.63 o
  22   6   4      116.07       85.85     24.94 o
  23   6   4       36.02       19.65     11.98 o
  24   6   4       39.97       18.07      8.39 o
  25   6   4        2.26        0.92     10.44 o
  26   6   4       45.42       49.18     23.27 o
 -24   7   4        5.54        1.99     14.74 o
 -23   7   4        0.29        6.07     17.66 o
 -22   7   4       95.90      123.62     56.83 o
 -21   7   4      182.47      221.15     71.27 o
 -20   7   4      122.53      154.18     59.94 o
 -19   7   4      100.28       37.27     31.00 o
 -18   7   4      340.08      447.45    121.00 o
 -17   7   4       58.44      160.88    101.33 o
 -16   7   4       74.61      168.43    106.55 o
 -15   7   4       74.25       85.28     97.55 o
 -14   7   4       15.85       41.91     98.06 o
 -13   7   4       12.07       55.64     68.08 o
 -12   7   4      251.98      317.29    114.49 o
 -11   7   4      144.91      248.98     89.74 o
 -10   7   4        8.27       52.00     87.72 o
  -9   7   4      429.45      567.96    113.97 o
  -8   7   4      128.53      238.04     93.69 o
  -7   7   4      322.56      536.79    164.01 o
  -6   7   4      210.20      380.59    116.71 o
  -5   7   4      230.11      341.90     78.55 o
  -4   7   4        0.05       33.86     18.19 o
  -3   7   4       38.97       73.41     42.11 o
  -2   7   4      426.32      552.10     47.61 o
  -1   7   4      593.29      769.90     54.61 o
   0   7   4        9.33       17.10      8.87 o
   1   7   4      417.09      414.15     43.52 o
   2   7   4      110.22      105.07      8.81 o
   3   7   4       94.50      108.96     19.43 o
   4   7   4       81.42       83.68     17.33 o
   5   7   4        5.64        4.46      6.90 o
   6   7   4      112.70      115.91     19.80 o
   7   7   4       86.93      134.87     74.57 o
   8   7   4        0.05       29.01     76.75 o
   9   7   4       25.15       85.75     71.35 o
  10   7   4      157.62      254.93     97.20 o
  11   7   4      162.27      249.11    148.31 o
  12   7   4      983.18     1316.95     91.60 o
  13   7   4      523.48      642.24     95.09 o
  14   7   4      962.71     1032.00    118.61 o
  15   7   4      202.01      216.69     57.90 o
  16   7   4      245.77      262.66     62.82 o
  17   7   4       27.03       25.83     22.72 o
  18   7   4      217.23      246.33     48.48 o
  19   7   4        7.68        6.46      9.55 o
  20   7   4       48.90       60.05     24.37 o
  21   7   4       98.09      104.93     30.96 o
  22   7   4       78.60       88.31     28.43 o
  23   7   4        7.13      -15.51     13.41 o
  24   7   4        5.61        9.14     10.10 o
 -21   8   4        4.38       -4.09     14.98 o
 -20   8   4       29.64       39.26     30.77 o
 -19   8   4       48.33      117.03    122.19 o
 -18   8   4        1.34       51.04     68.97 o
 -17   8   4        0.99       18.36     67.03 o
 -16   8   4       13.73       37.11     69.91 o
 -15   8   4        1.84       42.55     96.65 o
 -14   8   4       46.25       73.75     76.81 o
 -13   8   4       16.07       49.56     47.77 o
 -12   8   4      209.60      359.40    125.68 o
 -11   8   4        0.03       52.32     66.78 o
 -10   8   4       21.60       52.06     83.14 o
  -9   8   4       49.91      101.73     51.38 o
  -8   8   4        0.42       42.04     54.14 o
  -7   8   4      149.64      210.84     43.71 o
  -6   8   4        6.42       59.48     71.31 o
  -5   8   4        4.43       38.86     28.12 o
  -4   8   4      929.73     1066.90     88.96 o
  -3   8   4       10.07       65.28     21.15 o
  -2   8   4       65.83       69.45     19.33 o
  -1   8   4     1086.14     1340.63     74.96 o
   0   8   4       92.36       79.54     22.35 o
   1   8   4        2.18        1.11      9.18 o
   2   8   4        7.09       -2.84      5.46 o
   3   8   4      124.44      166.20     26.40 o
   4   8   4        7.63       27.21     48.52 o
   5   8   4      233.45      341.64     97.94 o
   6   8   4       11.27       25.57     59.40 o
   7   8   4       67.69      138.88     81.04 o
   8   8   4        0.80       18.47     58.78 o
   9   8   4       35.57       74.14     56.83 o
  10   8   4      158.15      314.57    122.24 o
  11   8   4       30.68       32.02     74.37 o
  12   8   4       54.85       82.93     88.05 o
  13   8   4        6.24        4.68      1.88 o
  14   8   4      128.69      144.64     34.83 o
  15   8   4       13.34       24.64     13.34 o
  16   8   4        0.05       -0.17      9.43 o
  17   8   4        6.61       17.74     14.02 o
  18   8   4      166.29      164.29     45.32 o
  19   8   4        0.21       11.58     18.93 o
  20   8   4       14.76       13.30      6.82 o
  21   8   4       33.20       17.79     13.77 o
 -17   9   4        3.99       54.84     68.77 o
 -16   9   4        7.79       16.67     56.80 o
 -15   9   4        7.10       46.09     94.90 o
 -14   9   4        0.09       64.48     44.13 o
 -13   9   4        8.48       49.92     90.90 o
 -12   9   4        0.48       32.16     58.61 o
 -11   9   4        5.05        8.69     49.38 o
 -10   9   4       28.09       30.95     68.01 o
  -9   9   4        5.17       58.05     64.17 o
  -8   9   4       54.69      161.72     92.84 o
  -7   9   4       66.06      173.62     83.55 o
  -6   9   4       18.61       22.72     59.54 o
  -5   9   4       13.22       36.00     14.19 o
  -4   9   4        0.00       -1.37      7.46 o
  -3   9   4        9.32       14.09      4.33 o
  -2   9   4       12.24        3.58      7.01 o
  -1   9   4        0.68      -12.60     10.39 o
   0   9   4      116.63      152.59     29.84 o
   1   9   4      167.37      155.34     27.11 o
   2   9   4       24.24       15.98      8.81 o
   3   9   4        4.10        2.43      7.33 o
   4   9   4       16.58        1.74      9.25 o
   5   9   4        0.01       -7.06      8.89 o
   6   9   4       12.37       21.41     10.94 o
   7   9   4        6.46        5.22      4.94 o
   8   9   4        9.53       26.36     13.80 o
   9   9   4        0.25      -14.55     10.94 o
  10   9   4       48.88       59.30     21.43 o
  11   9   4        2.62       -2.97      5.65 o
  12   9   4       18.55       22.55     14.94 o
  13   9   4        0.02       -1.33      8.01 o
  14   9   4        4.17        1.71     13.26 o
  15   9   4        0.08        0.30     12.48 o
  16   9   4       16.88        8.13     16.37 o
  17   9   4       18.69        7.15     12.74 o
 -11  10   4       26.02       56.84     60.48 o
 -10  10   4        6.51       27.56     55.47 o
  -9  10   4       16.26       46.11     56.14 o
  -8  10   4       57.56      179.41     91.97 o
  -7  10   4        1.89       -1.72      4.18 o
  -6  10   4       31.90       82.20     65.68 o
  -5  10   4       21.87       18.38     71.40 o
  -4  10   4       19.44       52.61     70.75 o
  -3  10   4       38.51       69.72     44.37 o
  -2  10   4        1.38      121.22     58.85 o
  -1  10   4        2.77      142.59     62.95 o
   0  10   4       62.64      236.31     77.87 o
   1  10   4        2.47      188.85     71.83 o
   2  10   4        0.13      101.37     55.87 o
   3  10   4        0.27      138.64     65.13 o
   4  10   4       41.03      235.47     77.92 o
   5  10   4        0.08       94.82     51.88 o
   6  10   4        0.89       14.64     50.54 o
   7  10   4       61.96      128.32     41.82 o
   8  10   4       49.01       96.29     40.23 o
   9  10   4        4.40       29.15     45.98 o
  10  10   4        1.40       47.86     73.93 o
 -32   1   5       84.06       92.73     31.21 o
 -31   1   5      115.36      129.64     34.71 o
 -30   1   5       11.13       33.88     20.29 o
 -29   1   5       67.54       88.67     28.44 o
 -28   1   5       17.84       23.30     18.75 o
 -27   1   5       50.27       39.66     21.86 o
 -26   1   5      150.18      226.70     44.05 o
 -25   1   5      429.24      446.90     58.53 o
 -24   1   5        3.78       19.22     17.59 o
 -23   1   5      353.81      369.34     52.10 o
 -22   1   5       33.02       44.25     19.30 o
 -21   1   5      271.18      317.60     44.63 o
 -20   1   5      222.97      171.18     34.11 o
 -19   1   5        4.89        3.84     11.63 o
 -18   1   5       27.27       33.25     15.93 o
 -17   1   5      273.64      194.32     33.64 o
 -16   1   5      362.54      341.27     42.63 o
 -15   1   5       79.41       91.91     24.05 o
 -14   1   5      699.12      747.53     59.32 o
 -13   1   5     1340.67     1202.04     72.29 o
 -12   1   5       90.94       60.79     21.37 o
 -11   1   5      486.90      528.88     45.45 o
 -10   1   5      492.10      460.78     41.12 o
  -9   1   5      642.20      747.62     42.00 o
  -8   1   5     3942.89     4122.43     95.33 o
  -7   1   5     3886.12     4138.44    110.86 o
  -6   1   5      233.36      222.81     19.68 o
  -5   1   5     4717.87     4882.86    108.80 o
  -4   1   5     3435.29     3404.02     72.05 o
  -3   1   5     5410.58     5469.08    104.85 o
  -2   1   5     5454.33     4784.92    115.82 o
  -1   1   5     3181.47     3326.34     63.83 o
   0   1   5     3082.63     2999.62     76.50 o
   1   1   5      399.54      439.24     20.77 o
   2   1   5     3346.41     3038.89     60.24 o
   3   1   5       68.12       56.05      7.20 o
   4   1   5      412.43      326.84     18.88 o
   5   1   5      158.62      202.87     15.32 o
   6   1   5      314.74      256.74     24.00 o
   7   1   5       12.27       14.80      6.81 o
   8   1   5      265.60      354.87     35.67 o
   9   1   5      231.25      185.22     27.56 o
  10   1   5      815.87      726.98     91.69 o
  11   1   5        8.13        8.85      3.52 o
  12   1   5       46.90       65.90     21.73 o
  13   1   5       19.31       26.45     15.13 o
  14   1   5      408.17      333.60     43.11 o
  15   1   5      341.33      231.39     39.82 o
  16   1   5      360.64      425.31     53.04 o
  17   1   5     1027.68      986.14     79.20 o
  18   1   5        8.24       30.12     17.28 o
  19   1   5     1023.71     1094.51     87.73 o
  20   1   5      652.81      513.90     67.21 o
  21   1   5     2254.42     2317.17    132.75 o
  22   1   5      214.61      238.18     49.03 o
  23   1   5      363.97      377.08     58.78 o
  24   1   5       13.07       17.28     13.38 o
  25   1   5        4.22        9.46     12.14 o
  26   1   5        6.61       37.77     24.76 o
  27   1   5       96.00      137.63     55.51 o
  28   1   5       21.00       64.47     42.32 o
  29   1   5        7.66       25.48     13.97 o
  30   1   5       30.88       31.82     13.05 o
  31   1   5       15.92       29.26     15.04 o
 -31   2   5       24.35       37.85     30.89 o
 -30   2   5       74.14       33.16     29.71 o
 -29   2   5        0.14        3.16      9.10 o
 -28   2   5        2.07        1.71      7.76 o
 -27   2   5      211.51      216.48     40.38 o
 -26   2   5      326.53      309.54     48.78 o
 -25   2   5      195.20      225.07     42.08 o
 -24   2   5       55.43       45.69     19.77 o
 -23   2   5       50.12       40.53     13.72 o
 -22   2   5      159.86      158.90     30.66 o
 -21   2   5      245.27      287.69     41.41 o
 -20   2   5        0.39        3.46      3.15 o
 -19   2   5       48.71       70.47     20.31 o
 -18   2   5       26.78       45.11     15.42 o
 -17   2   5       24.30       19.41      9.71 o
 -16   2   5        1.71        1.88      3.08 o
 -15   2   5      181.87      136.85     25.70 o
 -14   2   5      179.13      197.88     30.47 o
 -13   2   5      268.72      327.15     37.23 o
 -12   2   5       63.01       93.84     20.38 o
 -11   2   5      138.36      153.12     19.66 o
 -10   2   5      390.47      339.71     28.71 o
  -9   2   5     1593.10     1858.16     64.03 o
  -8   2   5        2.40        2.99      4.68 o
  -7   2   5      262.83      187.41     19.84 o
  -6   2   5     1361.72     1325.61     52.07 o
  -5   2   5        2.33        8.69      5.85 o
  -4   2   5     1044.27     1035.45     57.50 o
  -3   2   5     1824.56     1647.54     58.47 o
  -2   2   5       56.27       78.82      9.28 o
  -1   2   5     1807.19     1626.36     46.80 o
   0   2   5     4794.55     4114.73     80.12 o
   1   2   5      371.95      369.14     17.66 o
   2   2   5     1797.26     1674.64     52.52 o
   3   2   5      117.62      133.07     11.05 o
   4   2   5      733.09      695.94     29.96 o
   5   2   5     1269.71     1474.73     44.64 o
   6   2   5        4.17        6.34      3.30 o
   7   2   5      134.33      138.84     14.59 o
   8   2   5      106.88       91.17     10.60 o
   9   2   5      520.65      489.11     43.24 o
  10   2   5      368.55      366.87     38.52 o
  11   2   5      292.10      287.09     25.70 o
  12   2   5       82.72       62.42     14.81 o
  13   2   5       39.07       45.95     13.91 o
  14   2   5       30.28       52.23     12.78 o
  15   2   5      794.66      894.21     42.57 o
  16   2   5       67.50       69.35     10.17 o
  17   2   5       14.39       37.62     22.15 o
  18   2   5       90.40       71.90     24.36 o
  19   2   5      316.06      309.77     55.29 o
  20   2   5      612.10      618.61     67.19 o
  21   2   5        0.18        0.86     12.79 o
  22   2   5       17.08       14.42     15.67 o
  23   2   5       89.80      120.94     37.04 o
  24   2   5      131.93      133.55     53.73 o
  25   2   5      483.05      451.71     93.19 o
  26   2   5       74.46       57.38     35.70 o
  27   2   5       16.15       41.53     34.57 o
  28   2   5       12.65       15.17     14.30 o
  29   2   5      122.81      117.92     36.85 o
  30   2   5        5.88        4.26     13.00 o
 -31   3   5       22.51       27.09     22.59 o
 -30   3   5        5.99       35.14     32.93 o
 -29   3   5      124.85      134.40     56.23 o
 -28   3   5       63.75       75.39     40.98 o
 -27   3   5       63.66       43.28     25.44 o
 -26   3   5      131.03      151.67     57.93 o
 -25   3   5       28.57       41.41     16.93 o
 -24   3   5      211.40      213.69     37.93 o
 -23   3   5      501.10      497.75     55.21 o
 -22   3   5      286.38      321.83     53.20 o
 -21   3   5      366.15      337.78     42.51 o
 -20   3   5      164.74      186.20     31.42 o
 -19   3   5      534.53      480.79     49.70 o
 -18   3   5       33.80       67.18     19.79 o
 -17   3   5      735.01      868.24     64.07 o
 -16   3   5      381.36      372.44     41.58 o
 -15   3   5      499.25      524.74     48.86 o
 -14   3   5      211.81      219.83     24.18 o
 -13   3   5      967.64      996.62     49.99 o
 -12   3   5       20.22       20.75      6.46 o
 -11   3   5      137.40      156.21     16.19 o
 -10   3   5     1211.93     1314.56     45.50 o
  -9   3   5      368.19      391.28     23.55 o
  -8   3   5      156.47      190.19     19.22 o
  -7   3   5     3762.53     3853.31     81.55 o
  -6   3   5      931.27      959.91     39.59 o
  -5   3   5     1211.72     1294.44     65.47 o
  -4   3   5      827.83      929.67     55.59 o
  -3   3   5      831.92      773.89     57.07 o
  -2   3   5      987.13      966.31    132.91 o
  -1   3   5        1.43       10.52      4.87 o
   0   3   5     2510.81     2604.63    103.59 o
   1   3   5      581.11      651.39     21.75 o
   2   3   5        3.19        4.23      2.88 o
   3   3   5     1338.64     1158.60     32.76 o
   4   3   5       26.12       20.98      4.49 o
   5   3   5      134.57      132.31     12.17 o
   6   3   5      355.77      371.42     20.80 o
   7   3   5      277.70      249.55     17.62 o
   8   3   5     2038.08     1919.04     49.42 o
   9   3   5      560.52      574.42     31.45 o
  10   3   5      707.66      801.99     37.44 o
  11   3   5      236.52      304.65     22.78 o
  12   3   5      406.69      468.86     28.28 o
  13   3   5      155.24      206.17     33.38 o
  14   3   5      116.09      107.00     26.38 o
  15   3   5      426.80      426.14     51.73 o
  16   3   5      399.67      445.28     54.68 o
  17   3   5       24.65       80.37     29.84 o
  18   3   5        0.64       86.27     48.27 o
  19   3   5      356.49      438.71     81.83 o
  20   3   5     1151.48     1108.63    131.40 o
  21   3   5      540.52      544.23    106.48 o
  22   3   5      206.26      241.07     65.84 o
  23   3   5      113.77      174.47     56.47 o
  24   3   5        0.78       15.33     20.03 o
  25   3   5      116.56      105.20     49.44 o
  26   3   5       29.57       33.10     24.56 o
  27   3   5       41.71       31.15     29.99 o
  28   3   5        7.40       17.63     29.23 o
  29   3   5        1.85        9.64     10.88 o
  30   3   5       25.80       19.22     16.29 o
 -30   4   5       15.31       32.63     30.34 o
 -29   4   5       25.41       28.04     24.83 o
 -28   4   5        3.86       17.43     21.26 o
 -27   4   5        0.20       27.95     31.39 o
 -26   4   5       26.81       26.57     32.12 o
 -25   4   5      104.12      178.50     60.79 o
 -24   4   5       34.31       36.18     28.87 o
 -23   4   5      150.04      108.03     49.32 o
 -22   4   5      200.50      190.90     59.07 o
 -21   4   5        1.48        8.42      9.19 o
 -20   4   5        1.90        4.12     11.22 o
 -19   4   5      182.61      223.66     32.77 o
 -18   4   5        4.20       -1.01      7.06 o
 -17   4   5       31.47       32.80      9.35 o
 -16   4   5      364.96      331.96     29.61 o
 -15   4   5      157.56      135.32     18.14 o
 -14   4   5       23.72       24.27      6.55 o
 -13   4   5       15.70       18.59      6.58 o
 -12   4   5      849.67      798.22     61.31 o
 -11   4   5      134.34      129.63     17.01 o
 -10   4   5      159.95      149.22     17.79 o
  -9   4   5     1021.30     1187.13     46.55 o
  -8   4   5        3.69        3.50      4.23 o
  -7   4   5      184.77      171.09     15.36 o
  -6   4   5      188.16      184.11     26.08 o
  -5   4   5      151.52      116.76     20.85 o
  -4   4   5      576.77      669.15     48.59 o
  -3   4   5      255.30      299.54     50.50 o
  -2   4   5      389.99      430.98     60.09 o
  -1   4   5      170.31      213.91     39.39 o
   0   4   5       22.13        6.09      8.27 o
   1   4   5        0.55        3.66      2.40 o
   2   4   5       99.99       87.49      9.45 o
   3   4   5      105.65       92.34     10.45 o
   4   4   5      615.75      689.41     30.50 o
   5   4   5      259.49      229.02     17.74 o
   6   4   5        7.83       13.71      2.75 o
   7   4   5        0.32        0.45      4.87 o
   8   4   5       44.06       40.39      9.09 o
   9   4   5        4.48        4.84      6.89 o
  10   4   5       24.50       13.12      5.09 o
  11   4   5       46.96       35.01     22.07 o
  12   4   5      117.09       99.54     18.06 o
  13   4   5        2.20        6.40      7.85 o
  14   4   5       14.72       13.94      8.81 o
  15   4   5        1.46        2.43      8.23 o
  16   4   5     1011.92      942.76    120.96 o
  17   4   5       66.95      121.52     46.99 o
  18   4   5      439.04      494.94     87.66 o
  19   4   5      510.85      598.45     96.19 o
  20   4   5      205.40      308.13     76.52 o
  21   4   5      181.52      123.62     49.28 o
  22   4   5      185.71      132.86     48.43 o
  23   4   5        9.03       -7.24     20.01 o
  24   4   5        5.61      -28.66     31.10 o
  25   4   5       18.31       -1.96     18.93 o
  26   4   5       24.61        8.14     14.80 o
  27   4   5       37.83       41.02     27.20 o
  28   4   5        7.22        6.09      8.26 o
  29   4   5        4.81       11.61     12.60 o
 -28   5   5       20.06       30.47     26.84 o
 -27   5   5       32.11       37.51     30.74 o
 -26   5   5        6.61        5.88     11.86 o
 -25   5   5       29.66       47.92     39.07 o
 -24   5   5      296.52      376.72     91.73 o
 -23   5   5       22.36       44.21     30.99 o
 -22   5   5       15.68        5.15     10.80 o
 -21   5   5      297.94      299.42     78.24 o
 -20   5   5      222.93      215.81     68.78 o
 -19   5   5      399.30      450.18     94.25 o
 -18   5   5      271.11      329.39     77.09 o
 -17   5   5      625.52      525.09     96.11 o
 -16   5   5      154.00      152.37     55.39 o
 -15   5   5      695.81      899.66    120.48 o
 -14   5   5       79.48      107.99     16.20 o
 -13   5   5      423.13      402.39     29.77 o
 -12   5   5        1.23       -1.12      4.30 o
 -11   5   5       41.83       39.95      8.60 o
 -10   5   5        9.70        9.52      4.84 o
  -9   5   5     1175.34     1139.04     82.49 o
  -8   5   5      155.24      132.50     12.63 o
  -7   5   5     1758.14     1822.73    224.43 o
  -6   5   5        3.93       18.61     22.90 o
  -5   5   5     2432.29     2695.95     93.72 o
  -4   5   5     1352.17     1567.50    150.64 o
  -3   5   5       17.82       92.64    124.37 o
  -2   5   5      191.69      338.11    165.91 o
  -1   5   5     1916.53     2175.44    109.44 o
   0   5   5      335.10      310.56     36.86 o
   1   5   5      390.68      403.18     42.55 o
   2   5   5     1288.96     1299.77     72.24 o
   3   5   5        6.95        6.26      4.89 o
   4   5   5     4123.87     4272.26     99.93 o
   5   5   5        3.40       14.19      5.69 o
   6   5   5      373.47      315.54     31.27 o
   7   5   5      337.32      265.44     28.67 o
   8   5   5     1045.61     1058.14     59.94 o
   9   5   5       18.24       43.96     14.61 o
  10   5   5     1200.74     1177.95     62.50 o
  11   5   5      245.09      225.80     28.08 o
  12   5   5       13.90        5.42      5.99 o
  13   5   5        8.05       -3.33     10.21 o
  14   5   5      940.30     1043.04    114.33 o
  15   5   5       58.91       40.63     20.58 o
  16   5   5      145.78      183.14     51.38 o
  17   5   5       15.28       52.12     33.30 o
  18   5   5       29.81       61.85     41.17 o
  19   5   5      480.56      605.57    102.20 o
  20   5   5      660.11      815.13    116.12 o
  21   5   5       58.30       80.58     34.65 o
  22   5   5       49.29       62.13     27.52 o
  23   5   5       15.09        1.87     18.16 o
  24   5   5       31.25       30.64     18.64 o
  25   5   5       62.41      107.19     49.49 o
  26   5   5       48.13       63.52     26.32 o
  27   5   5       23.56       33.71     17.38 o
 -26   6   5       46.83       67.19     42.15 o
 -25   6   5       64.84       41.72     31.80 o
 -24   6   5       28.41       51.48     31.30 o
 -23   6   5        0.15        2.91      6.79 o
 -22   6   5       15.43        5.69     13.75 o
 -21   6   5       72.82       64.15     34.80 o
 -20   6   5        0.03       -0.67     10.43 o
 -19   6   5      147.01      147.11     56.89 o
 -18   6   5       18.33       41.20     40.22 o
 -17   6   5     1566.73     1591.63    176.91 o
 -16   6   5      106.61      145.85     59.17 o
 -15   6   5       47.57       67.08     34.83 o
 -14   6   5        1.09       -7.18     20.39 o
 -13   6   5      222.09      182.32     56.13 o
 -12   6   5        9.25       16.04     13.23 o
 -11   6   5       11.82       28.93    106.57 o
 -10   6   5       91.14       95.65     18.32 o
  -9   6   5       46.44       61.08     14.15 o
  -8   6   5      121.50      124.23     22.46 o
  -7   6   5       17.62       25.65      9.72 o
  -6   6   5       77.56       70.99     16.00 o
  -5   6   5      197.22      163.06     25.93 o
  -4   6   5      730.83      834.16    141.16 o
  -3   6   5       21.34       55.76    100.81 o
  -2   6   5      353.10      464.69    113.58 o
  -1   6   5      651.83      718.18     60.14 o
   0   6   5      121.08      144.44     27.17 o
   1   6   5      287.05      304.11     37.61 o
   2   6   5      191.61      214.03     30.20 o
   3   6   5      109.89      117.52     20.48 o
   4   6   5       41.72       32.47      5.63 o
   5   6   5      167.32      169.64     15.73 o
   6   6   5      451.91      447.45     26.03 o
   7   6   5      145.26      126.02     16.88 o
   8   6   5      529.33      464.99     84.03 o
   9   6   5       44.17       58.92     26.47 o
  10   6   5       53.28       62.39     29.39 o
  11   6   5      347.12      386.39     72.98 o
  12   6   5      921.26      905.59    109.14 o
  13   6   5        0.18      -11.88     11.29 o
  14   6   5      393.58      444.20     79.77 o
  15   6   5        1.05       -3.86     11.57 o
  16   6   5        7.52       -2.10     17.88 o
  17   6   5       92.18       74.07     33.64 o
  18   6   5        0.75       -1.65      4.85 o
  19   6   5       60.59       53.76     32.83 o
  20   6   5      110.86      107.78     46.00 o
  21   6   5        1.06       30.54     27.70 o
  22   6   5       11.04      -46.33     30.89 o
  23   6   5        8.38      -45.90     30.60 o
  24   6   5        1.09       -0.52     13.01 o
  25   6   5        4.30      -16.38     18.77 o
 -24   7   5        0.02        8.82     16.67 o
 -23   7   5       38.89       55.08     39.07 o
 -22   7   5        4.26       29.38     26.97 o
 -21   7   5        0.41       -0.56     10.28 o
 -20   7   5        1.14        7.83     16.21 o
 -19   7   5        2.07       13.90     25.10 o
 -18   7   5       27.87       48.23     35.89 o
 -17   7   5      245.95      279.21     80.62 o
 -16   7   5      277.65      280.77     80.05 o
 -15   7   5      793.57      644.02    117.78 o
 -14   7   5      273.70      286.06     82.88 o
 -13   7   5        5.83       81.15    147.59 o
 -12   7   5       13.45       69.81    113.30 o
 -11   7   5       82.02      176.57    138.45 o
 -10   7   5       74.16      262.48    167.23 o
  -9   7   5      157.30      323.18    155.89 o
  -8   7   5      138.33      303.94    173.42 o
  -7   7   5     1486.28     1947.99    240.54 o
  -6   7   5       97.42      188.51    142.97 o
  -5   7   5       41.38       89.97    152.97 o
  -4   7   5       12.55       85.68    177.02 o
  -3   7   5     1278.39     1683.79    184.82 o
  -2   7   5      963.03     1039.50     79.65 o
  -1   7   5      417.39      456.73     51.80 o
   0   7   5      645.82      698.81     60.53 o
   1   7   5      864.70     1051.51     73.34 o
   2   7   5        5.29       -5.75     19.79 o
   3   7   5       30.12       17.31     17.87 o
   4   7   5        0.05       -3.50     11.04 o
   5   7   5      174.68      167.61     26.60 o
   6   7   5      297.19      382.43     39.84 o
   7   7   5      177.87      324.69    130.25 o
   8   7   5        1.92       -4.38      2.92 o
   9   7   5       24.30       24.61     21.42 o
  10   7   5       47.35       79.34     35.91 o
  11   7   5      280.76      273.10     60.20 o
  12   7   5      163.92      125.21     46.16 o
  13   7   5        0.00        6.42     16.06 o
  14   7   5      380.98      362.29     74.64 o
  15   7   5       98.70       84.83     35.17 o
  16   7   5      216.07      216.06     57.78 o
  17   7   5      167.26      181.86     56.45 o
  18   7   5       15.77       22.16     21.81 o
  19   7   5        2.84       29.71     25.54 o
  20   7   5       17.15       61.93     36.58 o
  21   7   5       26.20       26.88     26.98 o
  22   7   5       30.34        1.72     16.67 o
  23   7   5       45.62       28.04     14.68 o
 -21   8   5        6.42       22.51     27.12 o
 -20   8   5        2.11       18.27     24.14 o
 -19   8   5       64.06       56.67     35.05 o
 -18   8   5        1.67       13.51     21.37 o
 -17   8   5        9.18       21.95     26.64 o
 -16   8   5       22.60       11.89     21.01 o
 -15   8   5      166.50      254.70    100.63 o
 -14   8   5        0.13       65.92    106.56 o
 -13   8   5        1.13       37.08     89.77 o
 -12   8   5       48.17      145.35    131.61 o
 -11   8   5       26.40      108.70    115.27 o
 -10   8   5      220.61      400.38    161.24 o
  -9   8   5       13.22       92.41    114.81 o
  -8   8   5       61.16      124.85    101.96 o
  -7   8   5       11.13       25.50    101.85 o
  -6   8   5       27.65       61.09    101.73 o
  -5   8   5      662.30      886.21    160.01 o
  -4   8   5      527.63      556.98     61.45 o
  -3   8   5       71.97       71.90     21.25 o
  -2   8   5       48.43       68.33     21.37 o
  -1   8   5      503.54      572.30     57.82 o
   0   8   5      123.36      169.01     31.08 o
   1   8   5       17.73        5.27      7.91 o
   2   8   5       99.04       97.43     21.98 o
   3   8   5       13.69       14.24     10.42 o
   4   8   5        0.12       39.90    127.65 o
   5   8   5       24.70       71.38    135.05 o
   6   8   5      249.58      364.31    114.01 o
   7   8   5        4.52       56.99    125.51 o
   8   8   5        7.34       62.13     82.02 o
   9   8   5       58.82      124.94     70.92 o
  10   8   5      398.58      463.63     78.83 o
  11   8   5        1.47      -34.19     24.19 o
  12   8   5        1.16      -13.94     17.83 o
  13   8   5       21.78       25.88     20.20 o
  14   8   5      122.22      147.10     46.66 o
  15   8   5        0.16       13.40     15.38 o
  16   8   5       22.41       21.83     19.79 o
  17   8   5       58.98       73.14     26.77 o
  18   8   5       15.68       31.18     18.22 o
  19   8   5        0.06       -0.02      8.15 o
  20   8   5        0.72       11.61     13.41 o
 -17   9   5        0.20       -0.69      0.46 o
 -16   9   5       11.14       32.84     30.34 o
 -15   9   5       10.96       75.21    104.23 o
 -14   9   5       16.36       59.14    118.83 o
 -13   9   5        6.07       60.25     94.87 o
 -12   9   5        0.02       14.55     86.13 o
 -11   9   5        4.25       47.30     72.90 o
 -10   9   5        5.22       45.66    103.84 o
  -9   9   5       57.71      176.31    146.14 o
  -8   9   5       43.21      121.65    129.23 o
  -7   9   5        0.02       41.59    140.80 o
  -6   9   5        9.54       15.92    114.92 o
  -5   9   5      123.78      170.21     34.76 o
  -4   9   5       20.64       26.00     12.76 o
  -3   9   5       31.38       34.61     14.60 o
  -2   9   5       28.93       15.54     11.22 o
  -1   9   5        0.00       22.51    137.34 o
   0   9   5      120.27      257.51    145.47 o
   1   9   5      180.79      309.11    140.48 o
   2   9   5       10.68       77.13    114.09 o
   3   9   5       24.73       32.84    109.61 o
   4   9   5       27.47       43.43    119.18 o
   5   9   5       23.22       71.65    125.84 o
   6   9   5       36.07       80.82    110.98 o
   7   9   5        0.13       17.35     99.31 o
   8   9   5        9.09       48.49     65.33 o
   9   9   5       49.31      146.42     89.71 o
  10   9   5       12.02      -11.26     12.38 o
  11   9   5        0.04       -5.71      3.81 o
  12   9   5        4.33       -1.61      5.58 o
  13   9   5        5.67       -2.25      8.10 o
  14   9   5       22.81       18.33     12.42 o
  15   9   5        0.49        1.19      6.93 o
  16   9   5        4.05        2.05      9.88 o
 -10  10   5        3.47       64.30     92.87 o
  -9  10   5        0.55        6.88    113.14 o
  -8  10   5       18.07        7.26      3.57 o
  -7  10   5        1.90       22.89     95.58 o
  -6  10   5        2.66       18.91    104.17 o
  -5  10   5       50.65       66.58     78.38 o
  -4  10   5        0.38       15.22     82.98 o
  -3  10   5        1.27       24.74    104.27 o
  -2  10   5       28.50       64.89    104.84 o
  -1  10   5       29.08       44.60    105.56 o
   0  10   5       33.78       72.05    125.94 o
   1  10   5       62.20      120.83    116.20 o
   2  10   5       10.69       76.71     89.04 o
   3  10   5        0.32       19.54    105.22 o
   4  10   5        5.60      230.82     77.96 o
   5  10   5        1.59      192.12     72.34 o
   6  10   5        7.63       29.30     62.80 o
   7  10   5       29.54       92.76     71.09 o
   8  10   5        4.62       24.64     73.86 o
   9  10   5        0.46       18.07     61.39 o
 -32   0   6      118.85      195.91     63.88 o
 -31   0   6      776.54      826.58    127.10 o
 -30   0   6        2.14       63.72     41.31 o
 -29   0   6      169.43      137.29     50.17 o
 -28   0   6       16.11       25.73     23.74 o
 -27   0   6      316.84      256.94     65.96 o
 -26   0   6      354.85      455.80     87.14 o
 -25   0   6        4.94       27.49     31.05 o
 -24   0   6      100.02      115.71     48.33 o
 -23   0   6       70.96      104.79     52.14 o
 -22   0   6     1994.65     2156.79    171.50 o
 -21   0   6       67.82      109.28     51.98 o
 -20   0   6      547.39      610.32     87.83 o
 -19   0   6       13.30       37.05     32.75 o
 -18   0   6      279.27      323.92     63.71 o
 -17   0   6      343.24      420.29     70.44 o
 -16   0   6       15.33       53.76     38.26 o
 -15   0   6     3336.17     3990.16    204.01 o
 -14   0   6     1406.48     1427.33    126.06 o
 -13   0   6      922.78     1039.79    100.17 o
 -12   0   6      120.76       80.62     29.30 o
 -11   0   6     1309.04     1362.75    110.10 o
 -10   0   6     2880.66     2851.88    156.97 o
  -9   0   6      139.94      141.87     42.32 o
  -8   0   6     1525.47     1560.37    112.95 o
  -7   0   6     6175.77     7202.11    234.21 o
  -6   0   6     3472.24     4539.67    182.27 o
  -5   0   6      463.84      401.09     57.58 o
  -4   0   6       22.07      105.59     40.48 o
  -3   0   6    35273.19    40164.03    527.19 o
  -2   0   6     5723.69     6777.39    149.14 o
  -1   0   6      642.45      545.69     52.43 o
   0   0   6    29059.96    28955.23   1562.79 o
   1   0   6     4361.30     4475.34    353.01 o
   2   0   6     8188.90     8101.12    152.33 o
   3   0   6     4218.80     4075.26    109.86 o
   4   0   6     5486.32     5194.17    134.74 o
   5   0   6     2379.71     2400.12    131.99 o
   6   0   6      419.09      397.10     52.51 o
   7   0   6     2109.39     2248.43    130.91 o
   8   0   6      799.04     1134.64     94.15 o
   9   0   6      744.32      570.36     70.35 o
  10   0   6     1505.85     1369.28    110.67 o
  11   0   6     3189.61     3691.71    194.83 o
  12   0   6    11417.85    11947.22    357.65 o
  13   0   6       24.28      107.11     54.04 o
  14   0   6     2159.81     2398.42    162.95 o
  15   0   6      264.41      228.15     57.78 o
  16   0   6     1477.72     1261.39    123.73 o
  17   0   6       29.78       -3.37     24.06 o
  18   0   6     1025.91      951.17    112.55 o
  19   0   6     1603.20     1701.85    158.10 o
  20   0   6      423.69      429.85     85.78 o
  21   0   6     1443.29     1515.13    156.35 o
  22   0   6      442.53      324.83     86.80 o
  23   0   6      762.30      661.18    112.91 o
  24   0   6      288.84      263.42     73.61 o
  25   0   6      345.62      370.17     87.06 o
  26   0   6       71.40      139.06     59.84 o
  27   0   6       82.29      121.07     57.79 o
  28   0   6       31.84       94.44     50.74 o
  29   0   6        3.03       30.44     31.51 o
  30   0   6       22.94       60.73     43.36 o
 -31   1   6        8.30       14.00     13.76 o
 -30   1   6        1.47        9.38      5.00 o
 -29   1   6       21.52       13.83      9.13 o
 -28   1   6       10.49       34.48     16.95 o
 -27   1   6      134.84      157.68     36.84 o
 -26   1   6       19.80       48.39     22.21 o
 -25   1   6        1.71       17.53     13.76 o
 -24   1   6       33.65       51.60     20.22 o
 -23   1   6       38.63       33.20     18.34 o
 -22   1   6      338.24      359.55     51.57 o
 -21   1   6        5.13        7.75     12.16 o
 -20   1   6       43.91       31.30     12.88 o
 -19   1   6      189.89      224.08     38.40 o
 -18   1   6       66.89       73.51     22.65 o
 -17   1   6      776.60      791.44     67.68 o
 -16   1   6       63.89       71.65     21.25 o
 -15   1   6       11.47       10.14      3.63 o
 -14   1   6        2.78        3.64      4.77 o
 -13   1   6      301.48      332.37     39.01 o
 -12   1   6        4.91        9.31      4.54 o
 -11   1   6      134.37      141.84     24.46 o
 -10   1   6        1.44        0.31      7.12 o
  -9   1   6       25.92       19.36      8.95 o
  -8   1   6      540.12      457.90     43.59 o
  -7   1   6      889.78      855.83     57.60 o
  -6   1   6      389.79      352.83     37.29 o
  -5   1   6     2429.05     2559.47     97.70 o
  -4   1   6       51.64       51.52     11.22 o
  -3   1   6      620.56      504.10     34.19 o
  -2   1   6      326.58      230.84     22.23 o
  -1   1   6     6777.06     6623.19    114.12 o
   0   1   6      278.16      246.34     20.11 o
   1   1   6       34.43       26.93      7.45 o
   2   1   6      630.38      614.26     29.35 o
   3   1   6      152.18      120.68     14.26 o
   4   1   6      283.53      210.90     21.04 o
   5   1   6      207.54      229.51     22.24 o
   6   1   6        9.36       10.49      2.27 o
   7   1   6      359.14      335.77     35.79 o
   8   1   6      241.24      236.85     30.42 o
   9   1   6        5.93        1.80      8.62 o
  10   1   6        3.02       -2.98     13.01 o
  11   1   6       29.84       27.94      6.27 o
  12   1   6      184.74      148.12     30.11 o
  13   1   6       10.24        1.80     11.75 o
  14   1   6      355.15      437.24     49.12 o
  15   1   6        3.52        2.92     13.85 o
  16   1   6      230.79      267.44     42.53 o
  17   1   6      854.54      864.83     75.80 o
  18   1   6      366.39      288.00     42.73 o
  19   1   6     1119.23     1354.19    100.68 o
  20   1   6       20.06       14.04     34.64 o
  21   1   6        1.56       -0.39     16.11 o
  22   1   6        3.61       -4.86      3.24 o
  23   1   6        0.01      -23.08     15.92 o
  24   1   6       35.28       19.74     11.43 o
  25   1   6      151.72      151.03     39.71 o
  26   1   6        8.86       26.19     20.57 o
  27   1   6       20.95       35.92     20.11 o
  28   1   6        5.22       26.61     13.92 o
  29   1   6        4.07       20.98     26.40 o
  30   1   6        5.59       34.82     39.66 o
 -31   2   6        2.87        1.03      5.11 o
 -30   2   6       24.36       14.17     14.77 o
 -29   2   6        4.94       21.37     13.32 o
 -28   2   6       29.69       39.40     19.46 o
 -27   2   6       17.90       43.46     23.99 o
 -26   2   6      326.59      382.31     55.92 o
 -25   2   6       32.41       54.39     23.38 o
 -24   2   6       23.00       20.24     11.75 o
 -23   2   6      143.55      162.34     32.89 o
 -22   2   6       37.18       29.30     13.45 o
 -21   2   6        1.83        8.89      6.11 o
 -20   2   6      104.88       79.42     20.61 o
 -19   2   6      476.00      367.56     46.77 o
 -18   2   6      209.01      184.46     33.26 o
 -17   2   6       81.64       65.68     20.79 o
 -16   2   6      442.72      475.97     51.12 o
 -15   2   6      538.63      576.17     54.70 o
 -14   2   6      406.03      495.20     49.50 o
 -13   2   6     1959.93     2084.22     99.92 o
 -12   2   6       13.87       46.56     18.89 o
 -11   2   6      317.39      302.87     36.36 o
 -10   2   6        1.53        5.20      6.04 o
  -9   2   6      353.60      284.02     34.92 o
  -8   2   6      253.75      293.52     34.81 o
  -7   2   6     1940.52     2022.82     89.66 o
  -6   2   6     1401.41     1482.49     74.53 o
  -5   2   6     4823.87     5758.29    144.25 o
  -4   2   6       42.74      115.69     44.01 o
  -3   2   6     5770.76     5963.09    222.61 o
  -2   2   6      108.75      123.33     29.44 o
  -1   2   6      175.69      180.55     20.85 o
   0   2   6     1714.11     1525.72     53.51 o
   1   2   6        1.28       18.53      6.17 o
   2   2   6     1182.46     1152.50     39.14 o
   3   2   6      140.32      195.40     16.74 o
   4   2   6       11.31       16.04      4.56 o
   5   2   6      911.79      854.32     41.80 o
   6   2   6      456.98      383.89     29.47 o
   7   2   6      508.80      494.42     35.76 o
   8   2   6      709.14      722.56     56.95 o
   9   2   6        4.15       16.28     10.69 o
  10   2   6     1947.92     2183.78     99.18 o
  11   2   6       66.57       43.89     10.94 o
  12   2   6      339.35      339.10     43.29 o
  13   2   6     1172.84     1168.46     77.64 o
  14   2   6      113.81      153.46     28.14 o
  15   2   6      266.53      300.16     30.21 o
  16   2   6      117.68      129.02     21.21 o
  17   2   6      155.83      157.70     18.78 o
  18   2   6      107.91      117.79     35.47 o
  19   2   6       92.17       97.48     30.28 o
  20   2   6      454.07      400.67     56.25 o
  21   2   6       50.36       47.67     18.13 o
  22   2   6      159.38      146.88     38.97 o
  23   2   6      418.73      556.90     72.17 o
  24   2   6        2.86       24.21     20.08 o
  25   2   6       17.75       29.46     21.03 o
  26   2   6        8.51        2.43      2.62 o
  27   2   6        0.42       -9.56      7.43 o
  28   2   6        0.22        3.07      7.24 o
  29   2   6        6.89       29.23     32.39 o
  30   2   6        1.28        4.48     17.88 o
 -30   3   6        4.84      -11.49     16.70 o
 -29   3   6       21.37       50.79     41.58 o
 -28   3   6        7.17       47.49     36.42 o
 -27   3   6       81.64       99.94     46.03 o
 -26   3   6        4.56        4.03     20.72 o
 -25   3   6        0.90        0.59      6.83 o
 -24   3   6      135.51      140.94     30.33 o
 -23   3   6       57.17       57.92     16.53 o
 -22   3   6       39.84       44.20     17.82 o
 -21   3   6      936.96      898.09     74.06 o
 -20   3   6      208.64      235.88     37.23 o
 -19   3   6      194.46      239.35     37.81 o
 -18   3   6      225.77      236.19     38.49 o
 -17   3   6      601.73      556.00     54.53 o
 -16   3   6      208.56      215.46     34.97 o
 -15   3   6       43.50       36.31     15.74 o
 -14   3   6      519.07      564.07     51.92 o
 -13   3   6       14.88        3.93      6.54 o
 -12   3   6      226.48      228.85     24.73 o
 -11   3   6     1093.33     1040.87     51.16 o
 -10   3   6       51.25       66.83     13.59 o
  -9   3   6      827.09      777.19     95.75 o
  -8   3   6      468.35      428.52     67.63 o
  -7   3   6     1088.08     1213.06    108.20 o
  -6   3   6      468.63      471.34     70.04 o
  -5   3   6      649.05      581.97     76.78 o
  -4   3   6      164.51      142.59     16.50 o
  -3   3   6        0.72       -0.04      2.99 o
  -2   3   6      484.51      413.45     27.14 o
  -1   3   6       79.18      106.69     14.24 o
   0   3   6      336.08      354.75     24.23 o
   1   3   6     1526.21     1673.49     53.45 o
   2   3   6      419.35      360.14     21.04 o
   3   3   6      354.28      318.20     20.33 o
   4   3   6        2.34        3.94      3.17 o
   5   3   6     1364.90     1432.86     46.41 o
   6   3   6     3351.10     3495.31     94.83 o
   7   3   6       98.73      100.25     16.60 o
   8   3   6      959.37     1073.40     64.17 o
   9   3   6       14.88        8.77      6.07 o
  10   3   6      319.68      346.29     30.54 o
  11   3   6     1017.92     1092.68     54.65 o
  12   3   6       83.05       93.07     14.95 o
  13   3   6        8.24        2.47      5.89 o
  14   3   6        2.75       -7.30     10.17 o
  15   3   6      368.87      406.41     33.03 o
  16   3   6     1214.68     1300.98     94.28 o
  17   3   6      558.04      571.43     66.45 o
  18   3   6      792.28      902.82     80.64 o
  19   3   6        0.15       65.82     32.65 o
  20   3   6     1107.85     1298.75    100.72 o
  21   3   6      944.95     1209.77    142.46 o
  22   3   6       44.96       35.95     22.37 o
  23   3   6      291.54      311.04     75.65 o
  24   3   6       21.99        7.61     15.38 o
  25   3   6       45.13       93.98     42.36 o
  26   3   6        9.17       20.36     12.68 o
  27   3   6        0.96        2.36     12.22 o
  28   3   6        9.77       32.07     33.23 o
  29   3   6        0.76       26.19     32.50 o
 -29   4   6       20.41       32.74     28.53 o
 -28   4   6       11.58       23.93     20.16 o
 -27   4   6       24.10       62.39     42.02 o
 -26   4   6      199.53      274.13     78.25 o
 -25   4   6       40.49       57.01     44.04 o
 -24   4   6        0.33       24.76     29.93 o
 -23   4   6        2.45       36.95     35.88 o
 -22   4   6      615.52      693.25    119.88 o
 -21   4   6      271.01      360.12     45.42 o
 -20   4   6       46.25       31.84     18.61 o
 -19   4   6       77.43       59.74     22.00 o
 -18   4   6        6.09        5.73      6.46 o
 -17   4   6      102.80       76.35     20.52 o
 -16   4   6      193.78      188.98     30.52 o
 -15   4   6        9.29       13.56      7.27 o
 -14   4   6       46.71       76.61     18.17 o
 -13   4   6       10.68        7.52     15.95 o
 -12   4   6      165.60      140.39     22.91 o
 -11   4   6     1266.55     1291.57     55.41 o
 -10   4   6       13.47       15.31      6.93 o
  -9   4   6       15.70        6.32      3.45 o
  -8   4   6       25.98       29.21      6.94 o
  -7   4   6       32.15       18.59      8.81 o
  -6   4   6      256.28      239.17     23.86 o
  -5   4   6      990.56     1111.05    104.17 o
  -4   4   6       11.55       22.05     22.28 o
  -3   4   6     1330.39     1185.21    107.58 o
  -2   4   6       24.76       53.97     26.52 o
  -1   4   6       18.01        7.63      7.28 o
   0   4   6      620.96      630.26     53.92 o
   1   4   6      632.63      740.25     32.22 o
   2   4   6        3.88        8.13      4.50 o
   3   4   6      483.31      494.34     23.52 o
   4   4   6        3.06        2.62      2.90 o
   5   4   6      274.96      226.91     20.49 o
   6   4   6        4.52        3.48      3.10 o
   7   4   6        1.08        2.30      3.15 o
   8   4   6       51.88       38.94      7.92 o
   9   4   6        8.99       11.03      3.40 o
  10   4   6      186.20      222.91     25.22 o
  11   4   6      372.99      373.44     66.70 o
  12   4   6      423.10      369.22     66.81 o
  13   4   6       69.10       26.09     16.80 o
  14   4   6      820.15      815.90    105.82 o
  15   4   6       10.68       -0.62      6.93 o
  16   4   6      362.99      367.50     73.36 o
  17   4   6      141.59      186.85     57.71 o
  18   4   6      357.30      476.86     87.17 o
  19   4   6       77.01      102.49     47.04 o
  20   4   6      223.96      259.30     70.62 o
  21   4   6       64.31       83.06     40.50 o
  22   4   6      107.90       84.60     38.37 o
  23   4   6      119.91       93.16     36.40 o
  24   4   6       18.37        2.11     10.59 o
  25   4   6        5.82       -5.33     17.82 o
  26   4   6        4.72      -12.63     19.45 o
  27   4   6      146.62      141.47     56.43 o
  28   4   6        1.74       16.38     20.64 o
 -28   5   6        9.09       50.48     44.50 o
 -27   5   6       15.20       20.24     24.48 o
 -26   5   6        4.36       34.90     38.46 o
 -25   5   6      119.61      162.15     66.32 o
 -24   5   6       38.39       36.98     38.21 o
 -23   5   6      229.50      217.22     71.55 o
 -22   5   6      163.33      175.61     62.60 o
 -21   5   6        7.55       11.08      5.85 o
 -20   5   6        1.88       10.49     15.36 o
 -19   5   6      155.84      188.34     57.91 o
 -18   5   6      110.83       86.15     45.18 o
 -17   5   6       15.93       45.20     25.62 o
 -16   5   6        0.96      -49.70     33.14 o
 -15   5   6      139.48      138.57     47.82 o
 -14   5   6        8.30       16.15     10.46 o
 -13   5   6      359.15      358.49     39.92 o
 -12   5   6       30.55       17.30      6.51 o
 -11   5   6      330.20      314.54     25.03 o
 -10   5   6      150.17      167.57     17.38 o
  -9   5   6      287.04      305.47     23.21 o
  -8   5   6      119.17      189.38     57.23 o
  -7   5   6     1659.35     1908.08    154.73 o
  -6   5   6      274.41      279.17     66.25 o
  -5   5   6      618.13      596.02     84.38 o
  -4   5   6     2101.32     2348.30    158.43 o
  -3   5   6       90.64       81.91     36.70 o
  -2   5   6      908.04      842.53     89.74 o
  -1   5   6      317.42      334.63     43.96 o
   0   5   6     1496.09     1572.96     87.71 o
   1   5   6       65.13       74.93     19.35 o
   2   5   6       27.03       39.48     13.35 o
   3   5   6       98.33       54.37     10.88 o
   4   5   6       48.09       48.57     17.07 o
   5   5   6      191.80      163.05     17.86 o
   6   5   6       75.58       80.91     16.18 o
   7   5   6       95.62       89.67     14.39 o
   8   5   6        1.39        2.36      6.65 o
   9   5   6       25.65       20.61     10.53 o
  10   5   6      191.11      209.68     30.14 o
  11   5   6      566.81      456.61     43.23 o
  12   5   6       54.55       19.26     11.13 o
  13   5   6      347.42      385.24     69.63 o
  14   5   6      553.20      601.24     91.17 o
  15   5   6       61.75       66.22     30.25 o
  16   5   6        0.11        7.30     10.38 o
  17   5   6      161.05      191.16     56.57 o
  18   5   6        0.52       41.84     34.92 o
  19   5   6       28.64       70.09     42.35 o
  20   5   6       11.63       41.20     32.63 o
  21   5   6       68.37      109.29     46.71 o
  22   5   6       19.24       18.65     18.00 o
  23   5   6        7.47       -3.61     23.10 o
  24   5   6       93.82       97.63     44.13 o
  25   5   6       43.31       23.73     20.10 o
  26   5   6       12.86       -7.73     12.58 o
 -26   6   6       32.05       36.64     31.85 o
 -25   6   6       67.61       75.54     47.70 o
 -24   6   6        0.00        6.97     15.88 o
 -23   6   6       14.65       29.40     24.20 o
 -22   6   6       28.18       16.47     28.14 o
 -21   6   6        1.75       24.86     31.35 o
 -20   6   6        1.68       17.00     24.43 o
 -19   6   6       12.56       28.29     26.40 o
 -18   6   6       14.52       10.27     23.69 o
 -17   6   6       83.78       82.21     37.21 o
 -16   6   6       66.17       54.91     35.70 o
 -15   6   6      246.31      247.41     71.80 o
 -14   6   6      709.75      745.83    117.08 o
 -13   6   6      780.04      833.10    117.19 o
 -12   6   6        2.35       12.79     22.72 o
 -11   6   6      321.46      381.30     76.99 o
 -10   6   6       30.48       35.02     27.63 o
  -9   6   6        2.37        7.71      4.65 o
  -8   6   6       13.19       30.22     18.77 o
  -7   6   6       99.93      102.19     39.36 o
  -6   6   6        2.66       42.14     30.83 o
  -5   6   6      421.99      451.65     75.49 o
  -4   6   6        9.92       12.78     15.10 o
  -3   6   6       71.36       76.05     29.68 o
  -2   6   6       26.96       56.62     19.52 o
  -1   6   6      676.34      831.14     65.75 o
   0   6   6       31.34        9.68      7.31 o
   1   6   6       76.00       53.12     22.82 o
   2   6   6      149.12      148.18     26.16 o
   3   6   6        6.27        5.48      7.85 o
   4   6   6      259.00      257.95     33.04 o
   5   6   6      307.16      298.86     25.16 o
   6   6   6      136.39      158.80     22.46 o
   7   6   6      165.73      176.15     25.25 o
   8   6   6      951.78      968.40     62.99 o
   9   6   6       39.48       59.54     33.15 o
  10   6   6       83.36       99.17     37.72 o
  11   6   6      461.67      426.73     79.00 o
  12   6   6       44.48       36.76     21.04 o
  13   6   6        2.08        2.20      8.27 o
  14   6   6      187.91      211.17     55.98 o
  15   6   6      148.66      156.63     51.19 o
  16   6   6      111.56      131.65     44.95 o
  17   6   6        8.02      -15.25     20.51 o
  18   6   6      139.96      166.02     53.81 o
  19   6   6       23.63       46.76     30.64 o
  20   6   6       68.77       45.33     31.77 o
  21   6   6        7.48       41.57     32.86 o
  22   6   6       70.17       78.82     42.74 o
  23   6   6       35.68       18.54      9.35 o
  24   6   6       17.14      -11.91     17.26 o
 -23   7   6       14.77       40.03     34.77 o
 -22   7   6      118.97      132.99     53.88 o
 -21   7   6        1.53        2.11     16.35 o
 -20   7   6       18.02       33.36     36.16 o
 -19   7   6      516.56      623.37    118.63 o
 -18   7   6       39.91      140.64     62.33 o
 -17   7   6      409.03      539.28    114.94 o
 -16   7   6      108.61      206.37     70.47 o
 -15   7   6      294.32      342.08     90.70 o
 -14   7   6      118.40      182.64     60.58 o
 -13   7   6        0.08       16.70     26.31 o
 -12   7   6      220.54      187.26     63.60 o
 -11   7   6       96.06       77.10     42.85 o
 -10   7   6      216.63      213.40     64.03 o
  -9   7   6      105.32      113.76     49.60 o
  -8   7   6       13.64       41.11     30.48 o
  -7   7   6      120.83      156.05     53.04 o
  -6   7   6      219.58      240.52     57.86 o
  -5   7   6      263.77      284.45     62.50 o
  -4   7   6     2395.10     2633.21    181.49 o
  -3   7   6        0.33       84.75     29.71 o
  -2   7   6       35.32       54.20     18.28 o
  -1   7   6      187.61      207.79     35.68 o
   0   7   6      247.05      227.73     35.53 o
   1   7   6      109.31       87.53     33.50 o
   2   7   6      250.17      254.86     62.42 o
   3   7   6      606.50      566.92     55.00 o
   4   7   6      444.08      451.52     47.37 o
   5   7   6       11.09        8.70      9.09 o
   6   7   6      719.15      916.43     63.89 o
   7   7   6       10.01       15.87     18.58 o
   8   7   6      581.67      640.13     93.42 o
   9   7   6      361.08      335.65     70.91 o
  10   7   6       15.66       34.09     26.56 o
  11   7   6      591.35      732.20    106.39 o
  12   7   6       80.23      144.51     47.51 o
  13   7   6       45.38       79.57     36.31 o
  14   7   6        7.39        4.38      7.16 o
  15   7   6       15.84       10.44     14.29 o
  16   7   6      161.22      147.90     48.95 o
  17   7   6        5.67        8.10      1.18 o
  18   7   6        2.62       22.48     24.26 o
  19   7   6        5.81       11.35     17.52 o
  20   7   6        9.90       28.25     26.36 o
  21   7   6       30.06       67.08     40.93 o
  22   7   6       11.12       44.24     34.39 o
 -20   8   6        7.40       14.62     19.90 o
 -19   8   6       23.42       51.02     33.94 o
 -18   8   6        7.04       -3.94     10.45 o
 -17   8   6       21.12       31.69     28.54 o
 -16   8   6       22.48       41.96     31.54 o
 -15   8   6       13.37       51.76     40.67 o
 -14   8   6        5.48        6.35     14.63 o
 -13   8   6       24.83       43.69     30.21 o
 -12   8   6       82.31       63.96     36.65 o
 -11   8   6        0.02       -6.01     14.49 o
 -10   8   6       20.14       32.03     24.23 o
  -9   8   6       81.36       70.77     36.32 o
  -8   8   6        0.00       -6.18     13.78 o
  -7   8   6        9.32        6.10     13.53 o
  -6   8   6        2.09       -9.00     15.46 o
  -5   8   6       46.01      156.81    150.55 o
  -4   8   6       59.67       66.03     20.94 o
  -3   8   6        6.16       -3.06      6.69 o
  -2   8   6      269.94      317.00     45.96 o
  -1   8   6      344.67      361.49     53.09 o
   0   8   6      250.62      313.58     44.80 o
   1   8   6       60.90       81.85     23.15 o
   2   8   6        3.33        4.05      9.89 o
   3   8   6        4.50       -0.26      3.02 o
   4   8   6      217.70      237.23     56.98 o
   5   8   6        1.52        4.40      8.35 o
   6   8   6       15.22       17.15      4.67 o
   7   8   6       17.16      -14.70     16.58 o
   8   8   6        1.58       -0.81      6.45 o
   9   8   6       28.82       63.26     32.40 o
  10   8   6        1.16        0.09      9.58 o
  11   8   6        6.77      -10.19      7.35 o
  12   8   6        3.55      -28.67     25.19 o
  13   8   6       16.61        5.70      3.63 o
  14   8   6       26.76       31.11     18.05 o
  15   8   6       22.33       25.71     18.79 o
  16   8   6       46.27       49.19     29.60 o
  17   8   6        8.77       10.69     17.56 o
  18   8   6       48.01       56.21     36.12 o
  19   8   6       15.09       37.90     29.74 o
 -16   9   6       44.92       39.03     32.82 o
 -15   9   6        0.76        1.96     11.35 o
 -14   9   6        0.00        5.51     15.55 o
 -13   9   6        5.89       14.90     17.84 o
 -12   9   6        0.13       -2.46      7.27 o
 -11   9   6       19.61        9.58     14.71 o
 -10   9   6        0.20      -17.58     19.88 o
  -9   9   6        2.37       13.54     12.61 o
  -8   9   6       17.06       16.86     15.36 o
  -7   9   6        0.00       38.48    153.31 o
  -6   9   6      153.54      180.25     37.57 o
  -5   9   6       31.24       53.47     20.92 o
  -4   9   6        3.63       10.59     10.53 o
  -3   9   6      170.00      220.90     39.41 o
  -2   9   6       83.00      114.63     35.20 o
  -1   9   6       23.36       94.79    190.60 o
   0   9   6        0.07       21.81    191.20 o
   1   9   6        3.56       73.98    163.74 o
   2   9   6       12.64       25.90     19.97 o
   3   9   6        5.39        4.78      3.85 o
   4   9   6       10.98        2.58      8.59 o
   5   9   6       46.65       60.74     28.44 o
   6   9   6        7.53       14.88      8.04 o
   7   9   6       89.79      131.51     44.58 o
   8   9   6        0.46        3.81      8.94 o
   9   9   6       50.37       61.14     30.21 o
  10   9   6        2.27       -1.66      7.90 o
  11   9   6        0.40      -21.85     22.79 o
  12   9   6        3.38       -1.17     10.54 o
  13   9   6       14.80       24.11     15.36 o
  14   9   6        1.62       -3.22     12.19 o
  -8  10   6        6.76       -1.08      7.39 o
  -7  10   6        8.83       15.20     15.65 o
  -6  10   6       29.23       70.33    115.36 o
  -5  10   6       34.39       62.03    137.06 o
  -4  10   6        1.44       39.51    149.84 o
  -3  10   6        9.11       15.39    138.93 o
  -2  10   6       53.47      137.50    102.36 o
  -1  10   6        3.35       40.39    114.29 o
   0  10   6       98.60       90.28     37.40 o
   1  10   6       16.13       19.41     16.51 o
   2  10   6        9.29        1.00      7.21 o
   3  10   6        9.37       10.79     11.58 o
   4  10   6       12.10       22.57     17.50 o
   5  10   6       86.46      124.07     44.76 o
   6  10   6        7.69       32.75     23.85 o
   7  10   6       16.60       24.09     15.05 o
 -31   1   7       11.57       11.39     12.66 o
 -30   1   7       96.18      105.80     33.20 o
 -29   1   7      156.97      132.78     35.80 o
 -28   1   7        0.05        4.41      4.63 o
 -27   1   7       58.69       73.50     23.84 o
 -26   1   7        0.15        9.04      7.66 o
 -25   1   7      234.71      235.19     43.94 o
 -24   1   7       31.49       22.85     14.32 o
 -23   1   7       14.92       12.97      1.47 o
 -22   1   7       10.22        8.91      7.79 o
 -21   1   7      197.61      166.94     35.21 o
 -20   1   7       10.54       13.94     12.37 o
 -19   1   7      305.84      240.83     40.79 o
 -18   1   7       52.16       49.00     17.59 o
 -17   1   7      132.47      110.44     25.61 o
 -16   1   7        8.03       19.01      8.33 o
 -15   1   7       53.67       41.26     11.24 o
 -14   1   7      100.04       72.63     17.79 o
 -13   1   7      126.69       95.57     20.46 o
 -12   1   7      516.46      515.15     51.30 o
 -11   1   7      260.86      279.20     38.70 o
 -10   1   7      239.74      163.34     29.70 o
  -9   1   7       27.75       29.71     15.33 o
  -8   1   7      825.39      961.70     66.98 o
  -7   1   7      195.54      220.87     33.78 o
  -6   1   7       27.12       30.26     11.89 o
  -5   1   7     1746.61     1888.84     91.49 o
  -4   1   7     1506.25     1461.71     77.17 o
  -3   1   7      441.03      419.32     61.31 o
  -2   1   7       33.33       29.55     10.94 o
  -1   1   7      144.49      207.51     20.75 o
   0   1   7      674.53      653.87     40.45 o
   1   1   7     2787.49     2610.45    118.86 o
   2   1   7     1269.51     1098.84     49.84 o
   3   1   7      847.85      769.03     42.18 o
   4   1   7     1027.23     1014.87     59.91 o
   5   1   7      355.11      361.85     36.16 o
   6   1   7        6.62        3.45      9.41 o
   7   1   7     1345.69     1543.08     82.49 o
   8   1   7       61.76       91.24     23.36 o
   9   1   7      643.10      573.57     70.39 o
  10   1   7      659.39      679.14     57.84 o
  11   1   7      194.12      177.76     37.13 o
  12   1   7      473.53      485.77     53.87 o
  13   1   7      435.60      389.97     49.23 o
  14   1   7      360.60      389.88     47.26 o
  15   1   7       54.08       48.47     36.72 o
  16   1   7      308.69      383.11     51.99 o
  17   1   7       90.53       83.89     36.02 o
  18   1   7       42.27       35.12     30.41 o
  19   1   7      142.86      101.60     23.05 o
  20   1   7      274.24      238.20     42.16 o
  21   1   7        0.01      -17.54     35.10 o
  22   1   7        3.54        1.66      9.66 o
  23   1   7        0.93      -17.03     15.67 o
  24   1   7        1.09        3.60     13.29 o
  25   1   7      333.62      430.47     68.49 o
  26   1   7        1.13       13.97     18.43 o
  27   1   7       60.61       81.73     32.89 o
  28   1   7       50.03       58.86     26.96 o
  29   1   7        6.95       10.91     14.23 o
 -30   2   7       24.04       22.77     26.87 o
 -29   2   7        1.54       -2.21      6.07 o
 -28   2   7       54.39       53.11     24.56 o
 -27   2   7      155.67      208.31     45.08 o
 -26   2   7      381.13      483.47     63.22 o
 -25   2   7       16.31       34.21     21.11 o
 -24   2   7       39.86       20.86     13.48 o
 -23   2   7        7.75       25.55     18.06 o
 -22   2   7      817.04      833.92     78.64 o
 -21   2   7        0.02       28.92     19.10 o
 -20   2   7        8.26        4.10      5.17 o
 -19   2   7       17.76       11.08     10.81 o
 -18   2   7      104.22       85.58     23.61 o
 -17   2   7       97.74       78.03     21.25 o
 -16   2   7       13.44       16.70      7.48 o
 -15   2   7       76.46       51.36     16.75 o
 -14   2   7      317.17      366.06     45.51 o
 -13   2   7      184.89      155.50     30.83 o
 -12   2   7      287.41      306.51     39.51 o
 -11   2   7     1220.96     1176.59     76.77 o
 -10   2   7       87.94       91.62     23.89 o
  -9   2   7     1249.26     1461.73     82.61 o
  -8   2   7      352.54      362.16     42.81 o
  -7   2   7      886.05      945.73     64.86 o
  -6   2   7      421.88      356.46     60.89 o
  -5   2   7      133.69      118.25     36.71 o
  -4   2   7       44.56       62.44     23.38 o
  -3   2   7       69.48       45.43     11.33 o
  -2   2   7       20.35        8.20      6.77 o
  -1   2   7      237.80      244.79     23.09 o
   0   2   7      402.32      350.42     28.02 o
   1   2   7        4.33        8.85      4.74 o
   2   2   7      124.69       78.98     11.60 o
   3   2   7      148.43      166.71     18.77 o
   4   2   7     1252.80     1155.35     49.78 o
   5   2   7      215.13      157.17     18.72 o
   6   2   7      268.87      242.43     30.95 o
   7   2   7       19.17       37.71     14.45 o
   8   2   7      449.77      446.47     45.09 o
   9   2   7      132.59       98.84     23.30 o
  10   2   7       85.58      103.29     25.44 o
  11   2   7     1313.39     1257.08     81.03 o
  12   2   7      164.82      121.86     24.62 o
  13   2   7       34.35       32.14      4.75 o
  14   2   7      148.14      126.99     26.92 o
  15   2   7      342.74      306.77     47.12 o
  16   2   7       37.80       44.41     17.61 o
  17   2   7       51.19       62.72     21.41 o
  18   2   7      178.31      220.19     42.22 o
  19   2   7        0.27       16.76     17.47 o
  20   2   7       10.12       13.10     14.59 o
  21   2   7       18.37       16.64     11.45 o
  22   2   7      235.50      223.58     47.11 o
  23   2   7       24.42       13.58     10.21 o
  24   2   7       40.73       20.03     19.22 o
  25   2   7       13.24        3.71     19.34 o
  26   2   7        6.52        9.68     11.42 o
  27   2   7       43.38       77.41     30.94 o
  28   2   7       10.90       26.10     22.95 o
  29   2   7       19.33       16.93     21.27 o
 -30   3   7        7.09       27.00     32.93 o
 -29   3   7      149.52      239.13     75.10 o
 -28   3   7        4.82       21.15     26.63 o
 -27   3   7       39.45       59.80     43.29 o
 -26   3   7      129.95      139.59     59.91 o
 -25   3   7        0.03       10.32     11.37 o
 -24   3   7       30.32       34.70     20.02 o
 -23   3   7        8.13       15.34     14.33 o
 -22   3   7       80.10       94.04     26.60 o
 -21   3   7       66.55       79.36     26.05 o
 -20   3   7      103.66      107.96     28.20 o
 -19   3   7      153.87      164.98     33.14 o
 -18   3   7        7.20       17.64     13.75 o
 -17   3   7      575.56      804.89     68.60 o
 -16   3   7      199.92      236.86     38.75 o
 -15   3   7      192.72      194.56     33.38 o
 -14   3   7      207.37      185.66     32.93 o
 -13   3   7      163.00      180.46     31.50 o
 -12   3   7        2.44       13.12     11.89 o
 -11   3   7      565.71      648.65     57.53 o
 -10   3   7       87.91       88.37     20.63 o
  -9   3   7       60.22       26.65     18.29 o
  -8   3   7      513.14      453.14     75.01 o
  -7   3   7      175.02      177.32     47.06 o
  -6   3   7       19.36       22.03     15.51 o
  -5   3   7       65.37       39.85     20.96 o
  -4   3   7      974.10      814.58     45.65 o
  -3   3   7        0.19       -0.75     14.98 o
  -2   3   7      786.51      704.18     50.06 o
  -1   3   7     3319.13     3315.72     94.42 o
   0   3   7        0.43       29.62     17.91 o
   1   3   7     2911.48     3117.89     91.52 o
   2   3   7     1022.16     1016.32     43.51 o
   3   3   7       64.66       50.12      8.28 o
   4   3   7      330.19      324.06     25.44 o
   5   3   7       10.88        5.92      5.62 o
   6   3   7      321.17      297.27     26.88 o
   7   3   7       96.46       96.35     18.25 o
   8   3   7        0.88       -5.83      8.08 o
   9   3   7      171.56      150.89     25.66 o
  10   3   7      527.59      575.05     52.81 o
  11   3   7      187.32      114.44     25.62 o
  12   3   7      985.05     1006.51     73.51 o
  13   3   7       25.72       -5.68     30.66 o
  14   3   7       25.28       27.96     10.85 o
  15   3   7       21.41       19.65      7.27 o
  16   3   7       57.47       87.99     28.53 o
  17   3   7        2.42       32.74     22.31 o
  18   3   7      592.90      698.39     71.58 o
  19   3   7       84.22      183.83     40.75 o
  20   3   7     1022.41     1246.85    100.11 o
  21   3   7       27.43      101.90     36.64 o
  22   3   7        3.95        3.53     25.05 o
  23   3   7      114.53      136.78     48.79 o
  24   3   7       16.50        7.93      9.46 o
  25   3   7       67.45       45.46     29.78 o
  26   3   7        8.55       15.56     22.68 o
  27   3   7       19.53        9.68     18.05 o
  28   3   7        2.89       10.04     14.01 o
 -28   4   7       21.73       45.51     40.55 o
 -27   4   7        2.82        2.49     24.50 o
 -26   4   7        7.78       43.93     41.66 o
 -25   4   7        0.14       34.50     42.98 o
 -24   4   7      613.80      692.89    129.02 o
 -23   4   7       81.07      121.85     60.78 o
 -22   4   7      254.75      265.39     76.04 o
 -21   4   7       68.22       78.71     21.98 o
 -20   4   7       52.62       29.81     24.62 o
 -19   4   7      131.31      101.48     23.35 o
 -18   4   7       13.84       31.65      9.90 o
 -17   4   7      281.00      269.73     39.08 o
 -16   4   7        7.38       -3.06      8.92 o
 -15   4   7      390.32      392.75     44.92 o
 -14   4   7      409.50      461.60     90.48 o
 -13   4   7      177.27      168.46     29.02 o
 -12   4   7        8.56        0.69      7.33 o
 -11   4   7       31.06       35.07     10.40 o
 -10   4   7      315.24      301.56     32.37 o
  -9   4   7      737.30      746.26     47.67 o
  -8   4   7      532.41      454.12     35.60 o
  -7   4   7      221.84      183.73     20.56 o
  -6   4   7       94.30       77.17      9.01 o
  -5   4   7      478.71      411.41     36.73 o
  -4   4   7     1226.02      932.60    121.84 o
  -3   4   7        2.89       -0.62      4.05 o
  -2   4   7      103.68       90.87     11.79 o
  -1   4   7      390.92      334.79     24.16 o
   0   4   7       13.94       12.96      9.74 o
   1   4   7     3671.11     4096.56    120.34 o
   2   4   7       64.67       97.31     19.16 o
   3   4   7      870.70      905.44     43.96 o
   4   4   7     1274.64     1155.49     79.75 o
   5   4   7      328.66      281.53     26.65 o
   6   4   7        1.14        3.78      2.40 o
   7   4   7       99.09       76.31     13.50 o
   8   4   7      329.82      330.86     38.56 o
   9   4   7      173.20      190.56     31.50 o
  10   4   7       70.82       86.89     23.84 o
  11   4   7      398.30      389.05     48.72 o
  12   4   7        0.43       -1.21     20.96 o
  13   4   7        0.94        2.83     29.31 o
  14   4   7        1.19        2.77     31.11 o
  15   4   7      381.49      401.12     51.64 o
  16   4   7     1029.28     1121.76     88.74 o
  17   4   7       12.94        3.17      6.32 o
  18   4   7        1.04       40.45     29.28 o
  19   4   7      625.36      844.56    123.54 o
  20   4   7      121.64      185.74     64.16 o
  21   4   7      115.02      154.48     55.24 o
  22   4   7        1.52       18.20     27.62 o
  23   4   7       10.05        5.30     18.20 o
  24   4   7       17.30        5.81     16.50 o
  25   4   7       14.81       24.16     16.86 o
  26   4   7        0.14       -7.15     14.49 o
  27   4   7        3.19        7.16     20.21 o
 -27   5   7       95.73      115.49     52.53 o
 -26   5   7       28.12       40.43     38.97 o
 -25   5   7       27.60       80.64     51.37 o
 -24   5   7        5.14       -2.08     21.66 o
 -23   5   7       59.74       45.41     37.40 o
 -22   5   7       43.61       63.71     43.31 o
 -21   5   7       32.55       38.31     31.97 o
 -20   5   7       84.46       70.59     43.21 o
 -19   5   7      168.68      172.67     58.99 o
 -18   5   7        0.40      -25.27     26.48 o
 -17   5   7       12.73      -22.97     26.81 o
 -16   5   7        5.07        8.98      7.16 o
 -15   5   7       27.85       17.54     21.93 o
 -14   5   7       95.49      111.04     42.17 o
 -13   5   7      118.65      115.18     46.71 o
 -12   5   7        4.63       -2.02     16.38 o
 -11   5   7        5.51       16.04     19.31 o
 -10   5   7      298.52      262.86     60.88 o
  -9   5   7        9.98        7.14      2.71 o
  -8   5   7      288.25      316.57     65.97 o
  -7   5   7      137.54      141.88     46.24 o
  -6   5   7      155.34      215.32     51.08 o
  -5   5   7       73.39       93.56     29.08 o
  -4   5   7      151.72      154.45     41.25 o
  -3   5   7      516.37      595.34     80.66 o
  -2   5   7      130.62      139.77     31.84 o
  -1   5   7       17.10       12.46      7.04 o
   0   5   7        2.36       -2.50      2.69 o
   1   5   7        5.37       -3.23     17.95 o
   2   5   7      257.61      295.58     39.56 o
   3   5   7       51.64       47.89     10.18 o
   4   5   7      925.58      864.36     81.79 o
   5   5   7      324.27      276.19     47.15 o
   6   5   7      140.36      107.11     18.58 o
   7   5   7       16.39       19.23      9.03 o
   8   5   7      296.32      297.88     61.49 o
   9   5   7      150.03      211.75     55.74 o
  10   5   7       45.92       61.43     33.20 o
  11   5   7      146.31      176.52     55.30 o
  12   5   7       22.92      -37.98     34.82 o
  13   5   7      153.35      167.11     46.91 o
  14   5   7      247.11      219.58     57.74 o
  15   5   7      418.79      499.53     89.45 o
  16   5   7      182.16      166.80     50.20 o
  17   5   7       62.50       57.80     37.27 o
  18   5   7      735.07      880.73    123.31 o
  19   5   7      137.00      257.50     69.63 o
  20   5   7       45.00       65.74     36.03 o
  21   5   7        5.97       15.17     18.38 o
  22   5   7        4.85       53.32     38.79 o
  23   5   7        3.11       30.05     27.18 o
  24   5   7      127.24      173.51     57.87 o
  25   5   7       18.05       19.31     19.97 o
 -25   6   7       31.32       58.40     39.77 o
 -24   6   7        4.96       39.27     34.24 o
 -23   6   7      108.66      189.79     69.02 o
 -22   6   7       18.86       66.00     42.75 o
 -21   6   7       43.26       82.29     47.43 o
 -20   6   7       39.83       37.51     32.82 o
 -19   6   7       71.45      145.81     55.04 o
 -18   6   7        0.81       24.91     31.21 o
 -17   6   7      252.01      298.71     77.93 o
 -16   6   7        0.46       13.63     21.08 o
 -15   6   7      462.66      443.86     92.29 o
 -14   6   7        2.51       41.00     35.91 o
 -13   6   7        0.32       21.53     29.25 o
 -12   6   7       53.66       35.24     31.41 o
 -11   6   7       85.58       64.61     36.79 o
 -10   6   7       39.37       43.88     35.11 o
  -9   6   7      626.75      694.64    101.25 o
  -8   6   7        4.29       24.25     24.51 o
  -7   6   7      537.35      508.65     86.75 o
  -6   6   7        9.10       18.73     22.79 o
  -5   6   7       49.66       31.74     18.25 o
  -4   6   7       70.14       65.01     28.09 o
  -3   6   7      183.54      195.75     48.71 o
  -2   6   7       69.96      107.43     26.63 o
  -1   6   7        0.85       -2.46     11.23 o
   0   6   7       66.98       70.81     20.00 o
   1   6   7       56.60       69.43     17.18 o
   2   6   7       31.59       25.53     19.46 o
   3   6   7       33.21       47.13     16.63 o
   4   6   7      312.48      331.17     41.63 o
   5   6   7        8.20        1.64      7.30 o
   6   6   7      220.91      263.87     59.86 o
   7   6   7        0.37       -0.76      2.49 o
   8   6   7      303.90      312.73     66.73 o
   9   6   7      529.60      521.08     89.47 o
  10   6   7       49.92       46.43     28.79 o
  11   6   7      115.49      171.87     53.64 o
  12   6   7      136.41      161.64     51.74 o
  13   6   7       21.52       40.06     25.15 o
  14   6   7        7.97       -4.63     13.12 o
  15   6   7       93.33       92.02     42.16 o
  16   6   7        0.16      -13.55     18.35 o
  17   6   7       15.93       -2.93      9.41 o
  18   6   7      255.18      268.35     71.18 o
  19   6   7        0.88       12.32     22.86 o
  20   6   7       24.07       34.57     29.63 o
  21   6   7       28.32       58.54     33.52 o
  22   6   7       59.36       67.79     42.84 o
  23   6   7       34.10       97.98     49.71 o
 -22   7   7        0.04       28.45     31.48 o
 -21   7   7        0.30        6.86      5.06 o
 -20   7   7        2.02       11.67     14.28 o
 -19   7   7       60.69       56.88     44.86 o
 -18   7   7       86.11      133.78     54.02 o
 -17   7   7        0.34        8.88     27.38 o
 -16   7   7        0.01       45.01     33.75 o
 -15   7   7      150.11      132.83     60.61 o
 -14   7   7      209.24      207.62     68.55 o
 -13   7   7      451.93      533.86    101.05 o
 -12   7   7      212.64      342.66     80.37 o
 -11   7   7        3.97       11.50     18.68 o
 -10   7   7       27.03       24.74     18.61 o
  -9   7   7       34.06       16.63     15.03 o
  -8   7   7       34.97       25.76     25.60 o
  -7   7   7       23.79       43.21     25.50 o
  -6   7   7       39.92       24.52     18.85 o
  -5   7   7      498.47      611.74     93.56 o
  -4   7   7       44.02       97.55     31.91 o
  -3   7   7     1342.91     1508.39    102.11 o
  -2   7   7       55.08       99.74     29.31 o
  -1   7   7      443.46      419.47     52.65 o
   0   7   7       44.58        9.30     32.82 o
   1   7   7      533.21      617.13     62.57 o
   2   7   7      446.33      599.49     65.65 o
   3   7   7        0.38        8.58      9.65 o
   4   7   7       76.82       81.56     20.03 o
   5   7   7      108.74      105.55     23.73 o
   6   7   7       70.46       88.38     33.58 o
   7   7   7      310.45      305.05     67.26 o
   8   7   7        0.54        5.90     20.10 o
   9   7   7      318.55      410.84     80.48 o
  10   7   7        8.60       69.41     40.76 o
  11   7   7        0.82       74.89     42.30 o
  12   7   7      479.53      478.17     91.12 o
  13   7   7      192.07      207.13     59.73 o
  14   7   7      186.43      239.96     62.33 o
  15   7   7       20.61        6.88      6.86 o
  16   7   7       69.97       78.94     37.00 o
  17   7   7       78.70       57.65     34.28 o
  18   7   7        4.33        0.21      5.82 o
  19   7   7        0.13        3.01      8.08 o
  20   7   7        2.55       23.78     24.15 o
  21   7   7        1.72       27.02     26.75 o
 -19   8   7        1.28      -12.35     23.27 o
 -18   8   7       34.27       33.52     25.29 o
 -17   8   7        0.40      -15.20     20.87 o
 -16   8   7       19.46       -3.15      7.28 o
 -15   8   7        0.11      -13.80     22.80 o
 -14   8   7       20.73        8.55     16.88 o
 -13   8   7        0.51        7.21     14.77 o
 -12   8   7        1.43        1.24      5.25 o
 -11   8   7       13.43       10.12     15.30 o
 -10   8   7       40.44       42.66     25.52 o
  -9   8   7       29.46       34.02     27.88 o
  -8   8   7      173.63      231.99     63.49 o
  -7   8   7        3.26       12.43     16.60 o
  -6   8   7       11.18       28.32     26.26 o
  -5   8   7      233.09      252.23     46.83 o
  -4   8   7      238.84      271.80     45.43 o
  -3   8   7      339.43      344.22     50.83 o
  -2   8   7        0.39       22.36     25.65 o
  -1   8   7      139.54      185.04     38.99 o
   0   8   7      257.00      311.47     48.04 o
   1   8   7      457.80      560.44     74.68 o
   2   8   7       24.82       40.27     16.20 o
   3   8   7       18.44       23.94     11.88 o
   4   8   7      189.85      212.35     55.93 o
   5   8   7       26.05      -16.23     18.50 o
   6   8   7       53.90       25.48     14.58 o
   7   8   7        8.62        9.10     10.46 o
   8   8   7       51.47       30.52     18.06 o
   9   8   7       64.50       53.75     29.88 o
  10   8   7       39.55       30.36     23.02 o
  11   8   7        0.21       14.96     16.65 o
  12   8   7       23.40       -4.33     20.23 o
  13   8   7       78.77       63.89     33.00 o
  14   8   7       35.79       16.96     18.35 o
  15   8   7        4.93       -3.22     13.80 o
  16   8   7       19.04       13.90     13.26 o
  17   8   7       33.20       37.90     25.84 o
  18   8   7        0.34       13.81     19.45 o
 -14   9   7        6.78        9.77     21.07 o
 -13   9   7       38.91       46.39     34.48 o
 -12   9   7       12.31       35.80     30.37 o
 -11   9   7        2.54       -2.10      6.96 o
 -10   9   7       32.58       23.88     22.82 o
  -9   9   7        9.84       -3.54     12.22 o
  -8   9   7       27.49       42.77     25.06 o
  -7   9   7       39.43       29.34     19.15 o
  -6   9   7       51.51       54.34     24.60 o
  -5   9   7       93.54      125.77     32.23 o
  -4   9   7        0.06        4.16      8.82 o
  -3   9   7        2.77        2.25     11.85 o
  -2   9   7        1.57        0.55     10.79 o
  -1   9   7        6.80        0.66      4.39 o
   0   9   7        1.87       -4.01     13.48 o
   1   9   7        9.80       25.22     21.67 o
   2   9   7      130.56      132.93     46.48 o
   3   9   7       42.03       53.82     29.16 o
   4   9   7        3.90      -11.23     14.23 o
   5   9   7       11.53       -0.96     11.65 o
   6   9   7        1.55       16.47     15.31 o
   7   9   7        3.71       -3.82      6.72 o
   8   9   7       11.20       32.19     22.41 o
   9   9   7        8.99        2.42      5.09 o
  10   9   7        3.57       -3.55      8.49 o
  11   9   7        0.00      -31.26     28.76 o
  12   9   7        9.83      -13.76     19.26 o
  13   9   7        0.82      -16.87     18.84 o
  -5  10   7        3.55       -0.85      9.77 o
  -4  10   7        1.73        4.23      3.18 o
  -3  10   7      102.90       73.33     35.80 o
  -2  10   7        7.21        7.28     11.31 o
  -1  10   7        2.24       -3.05      9.84 o
   0  10   7        1.66        1.21      5.65 o
   1  10   7       16.32       28.20     21.48 o
   2  10   7       33.26       27.83     22.57 o
   3  10   7       23.85       15.43     13.21 o
 -30   0   8       32.02       12.30     22.06 o
 -29   0   8       24.05       20.16     20.68 o
 -28   0   8        0.03       29.97     33.69 o
 -27   0   8      835.45      842.99    128.17 o
 -26   0   8      135.58      292.99     77.20 o
 -25   0   8      309.07      274.46     68.50 o
 -24   0   8      141.81      105.18     42.24 o
 -23   0   8       88.91       66.60     37.03 o
 -22   0   8       30.10       42.23     25.57 o
 -21   0   8       34.38       80.97     39.24 o
 -20   0   8      230.21      202.83     54.45 o
 -19   0   8      723.36      761.52    100.73 o
 -18   0   8        8.71       17.55     25.81 o
 -17   0   8      592.53      550.92     83.92 o
 -16   0   8      153.13      164.68     47.06 o
 -15   0   8        0.79       19.14     21.96 o
 -14   0   8     1135.80     1045.65    116.79 o
 -13   0   8     1511.92     1588.03    134.12 o
 -12   0   8      353.97      394.42     74.03 o
 -11   0   8       15.18       44.74     26.44 o
 -10   0   8       40.27       50.59     18.07 o
  -9   0   8     1023.46     1167.90    110.69 o
  -8   0   8     2490.47     2877.30    167.47 o
  -7   0   8     2674.63     2461.51    164.13 o
  -6   0   8    14002.13    15389.32    378.10 o
  -5   0   8    11791.97    11665.91    337.85 o
  -4   0   8     3906.55     3960.34    197.18 o
  -3   0   8     5248.40     5975.29    241.71 o
  -2   0   8    14451.68    14847.63    426.55 o
  -1   0   8     4651.93     4601.00    192.54 o
   0   0   8      256.29      182.50     44.34 o
   1   0   8       52.62       40.20     24.02 o
   2   0   8     1499.39     1521.18    107.77 o
   3   0   8      398.26      488.06     66.74 o
   4   0   8       24.75       15.77     10.30 o
   5   0   8       20.57       53.20     17.38 o
   6   0   8        9.20        6.52      6.09 o
   7   0   8      492.25      280.94     52.79 o
   8   0   8      604.27      617.50     76.15 o
   9   0   8     1495.17     1385.93    116.83 o
  10   0   8      289.88      333.74     58.69 o
  11   0   8     1059.49     1098.54    110.90 o
  12   0   8      390.45      405.06     72.92 o
  13   0   8      145.45      201.27     49.45 o
  14   0   8      612.18      810.45    105.22 o
  15   0   8      794.23     1020.93    122.83 o
  16   0   8       12.86       19.68     26.70 o
  17   0   8       10.14       49.48     40.12 o
  18   0   8       12.98        2.02     19.45 o
  19   0   8      828.26      791.30    111.24 o
  20   0   8      152.12      139.27     51.66 o
  21   0   8      117.57      130.63     53.55 o
  22   0   8      860.78      950.57    133.63 o
  23   0   8        2.85       14.68     26.61 o
  24   0   8      102.25       97.93     52.24 o
  25   0   8      785.15      812.25    132.56 o
  26   0   8       67.38      148.27     64.99 o
  27   0   8      452.85      573.79    112.33 o
  28   0   8       17.33       20.96     30.81 o
  29   0   8        8.10       22.84     25.49 o
 -30   1   8        1.93       -4.20      3.33 o
 -29   1   8        2.13        1.07     10.06 o
 -28   1   8       68.92       88.88     27.91 o
 -27   1   8       74.95       84.75     28.79 o
 -26   1   8        0.79       10.10     11.16 o
 -25   1   8        5.86       12.10      7.14 o
 -24   1   8       66.55       51.77     20.68 o
 -23   1   8      165.92      175.24     37.76 o
 -22   1   8       78.00       70.53     24.54 o
 -21   1   8       10.16       16.57      9.30 o
 -20   1   8       66.98       73.69     23.64 o
 -19   1   8       54.07       38.28     16.66 o
 -18   1   8      472.10      472.23     56.02 o
 -17   1   8        3.98       15.17     13.50 o
 -16   1   8      232.82      191.52     35.73 o
 -15   1   8        4.87       -3.70     11.00 o
 -14   1   8       91.21       98.13     23.59 o
 -13   1   8       81.37       89.12     24.45 o
 -12   1   8        0.10       -0.63      7.65 o
 -11   1   8       71.08       66.25     20.02 o
 -10   1   8       54.42       69.99     22.31 o
  -9   1   8      140.43      133.08     27.96 o
  -8   1   8      415.55      413.31     65.86 o
  -7   1   8      233.74      168.37     44.75 o
  -6   1   8        7.16       -0.46      4.66 o
  -5   1   8      462.56      500.20     44.15 o
  -4   1   8       76.22       46.49      7.99 o
  -3   1   8     4296.01     4631.62    136.56 o
  -2   1   8      109.25      134.32     24.51 o
  -1   1   8       58.65       64.33     13.01 o
   0   1   8      927.67      971.51     50.93 o
   1   1   8       34.92       33.12      9.97 o
   2   1   8      384.55      394.45     39.42 o
   3   1   8      119.38       97.99     19.92 o
   4   1   8      470.15      430.51     41.81 o
   5   1   8       13.66        7.21      3.16 o
   6   1   8      152.23      191.40     28.99 o
   7   1   8       29.65       23.94     15.20 o
   8   1   8      340.04      376.64     43.68 o
   9   1   8       52.31       76.93     19.51 o
  10   1   8       66.43       48.32     15.52 o
  11   1   8      247.29      278.17     39.69 o
  12   1   8      742.26      769.85     68.09 o
  13   1   8       41.64       37.04     15.25 o
  14   1   8       48.30       21.63     14.80 o
  15   1   8       11.85       16.98     18.41 o
  16   1   8        4.95        2.98     27.61 o
  17   1   8       78.22       46.80     31.00 o
  18   1   8      127.88      112.42     41.58 o
  19   1   8      111.79      155.14     38.12 o
  20   1   8        1.72       -4.01     10.41 o
  21   1   8        4.22      -20.70     19.43 o
  22   1   8        2.21       -7.11     11.97 o
  23   1   8        7.65        5.20      7.51 o
  24   1   8      194.29      176.93     38.77 o
  25   1   8        1.59       -6.37      9.40 o
  26   1   8       13.86       -1.37      7.82 o
  27   1   8        3.97       15.84     16.99 o
  28   1   8        6.71       13.13      7.34 o
 -30   2   8        0.05       -4.64     14.64 o
 -29   2   8       15.15       21.54     15.01 o
 -28   2   8        2.89       22.28     15.76 o
 -27   2   8        0.74       -3.99     12.10 o
 -26   2   8        2.38       12.99     13.60 o
 -25   2   8        3.10       -6.35      4.55 o
 -24   2   8       33.58       16.90     10.46 o
 -23   2   8       27.84       17.51     12.45 o
 -22   2   8       57.11       97.32     30.20 o
 -21   2   8      360.62      392.13     53.01 o
 -20   2   8       23.59       24.61     14.23 o
 -19   2   8       54.99       93.71     25.99 o
 -18   2   8      146.86      191.30     37.07 o
 -17   2   8      210.35      264.81     41.71 o
 -16   2   8        0.00       15.42     10.49 o
 -15   2   8       48.20       36.70     15.25 o
 -14   2   8        1.94        1.11      4.72 o
 -13   2   8        1.66        7.01      7.40 o
 -12   2   8       61.64       51.18     16.54 o
 -11   2   8       16.34        2.20      8.81 o
 -10   2   8      837.78      809.58     65.80 o
  -9   2   8       26.98       57.03     17.78 o
  -8   2   8       34.54       31.80     12.01 o
  -7   2   8       97.39       54.20     17.03 o
  -6   2   8     1500.83     1380.94    127.76 o
  -5   2   8       10.72        8.65     18.81 o
  -4   2   8      379.44      411.01     38.47 o
  -3   2   8       93.25       68.44     16.20 o
  -2   2   8       41.07       30.74      7.64 o
  -1   2   8       24.26       17.67      4.62 o
   0   2   8      113.57      149.76     20.92 o
   1   2   8      162.56      188.96     22.40 o
   2   2   8      459.91      473.27     67.10 o
   3   2   8      233.04      236.02     24.18 o
   4   2   8        2.66       -5.40      8.07 o
   5   2   8      148.49      168.68     25.54 o
   6   2   8      419.37      466.14     45.12 o
   7   2   8      659.89      663.24     56.10 o
   8   2   8       25.73       25.26     11.45 o
   9   2   8        0.10        8.29     11.94 o
  10   2   8       36.23       59.06     21.36 o
  11   2   8        2.56      -18.07     36.79 o
  12   2   8      236.17      208.28     34.62 o
  13   2   8      140.75      151.04     26.87 o
  14   2   8       12.25        5.64      5.82 o
  15   2   8      356.27      302.43     46.98 o
  16   2   8       17.23        2.01      8.19 o
  17   2   8        2.37        7.41     12.15 o
  18   2   8      672.03      775.89     78.65 o
  19   2   8        0.76        6.25      9.61 o
  20   2   8       30.71       30.63     17.14 o
  21   2   8       72.00       85.86     27.42 o
  22   2   8       34.63       12.00     28.71 o
  23   2   8       36.89        7.27     26.29 o
  24   2   8       10.98        4.74     11.94 o
  25   2   8        1.42        1.22     20.09 o
  26   2   8        9.55        3.61      6.60 o
  27   2   8       30.12       34.90     21.22 o
  28   2   8       36.67       43.96     23.73 o
 -29   3   8       49.70       73.85     49.78 o
 -28   3   8      183.87      253.34     77.75 o
 -27   3   8       30.69       53.30     43.28 o
 -26   3   8        4.52       12.64     23.65 o
 -25   3   8        5.95        7.27     10.73 o
 -24   3   8       64.56       59.33     21.48 o
 -23   3   8        0.86       19.02     15.95 o
 -22   3   8      264.19      348.10     51.79 o
 -21   3   8        0.95       14.57     13.55 o
 -20   3   8        3.07        2.32      8.84 o
 -19   3   8       44.45       39.20     18.72 o
 -18   3   8      115.50       98.30     27.00 o
 -17   3   8       74.03       62.78     20.51 o
 -16   3   8       33.13       13.39     11.73 o
 -15   3   8      110.77      120.31     28.03 o
 -14   3   8      325.96      361.52     47.46 o
 -13   3   8      138.40      138.13     29.05 o
 -12   3   8        0.80        2.01      6.21 o
 -11   3   8      249.82      312.94     41.25 o
 -10   3   8      281.59      281.40     60.53 o
  -9   3   8      386.47      353.07     70.66 o
  -8   3   8       16.23        7.27      4.02 o
  -7   3   8      285.06      275.25     58.44 o
  -6   3   8       85.31       81.80     33.38 o
  -5   3   8       21.93       13.12      3.84 o
  -4   3   8       14.76       11.69      5.66 o
  -3   3   8      797.45      758.42     68.43 o
  -2   3   8      110.75      105.41     18.42 o
  -1   3   8       88.36       67.92     12.04 o
   0   3   8       22.19       29.13      9.17 o
   1   3   8      275.96      256.69     25.34 o
   2   3   8       11.41        8.76      2.04 o
   3   3   8      622.96      546.06     30.72 o
   4   3   8       35.41       31.28      9.04 o
   5   3   8        0.07       -4.27      5.53 o
   6   3   8        7.06        5.33      6.29 o
   7   3   8      676.37      635.40     56.22 o
   8   3   8       35.78       42.44     16.28 o
   9   3   8       11.66       -0.89      9.89 o
  10   3   8       84.77       79.83     18.56 o
  11   3   8      122.78      152.95     27.61 o
  12   3   8      386.39      364.91     44.72 o
  13   3   8       27.42       26.08      9.98 o
  14   3   8       23.97       16.02      4.21 o
  15   3   8     1251.05     1337.17     96.80 o
  16   3   8      608.58      628.46     64.96 o
  17   3   8       19.33       21.80     14.41 o
  18   3   8        1.01       25.18     19.78 o
  19   3   8      255.94      370.31     57.75 o
  20   3   8      446.73      485.23     64.60 o
  21   3   8       79.45      113.32     33.56 o
  22   3   8      127.57      190.45     43.97 o
  23   3   8       36.35       44.61     26.62 o
  24   3   8        7.83       -3.95     36.46 o
  25   3   8       41.82       60.42     33.00 o
  26   3   8       19.03      -16.04     24.99 o
  27   3   8       46.53       56.95     37.31 o
 -28   4   8        1.15       29.42     37.12 o
 -27   4   8      161.19      170.03     68.62 o
 -26   4   8       45.51       80.19     50.89 o
 -25   4   8        9.75       52.93     42.50 o
 -24   4   8       33.51       36.09     35.73 o
 -23   4   8       24.25       51.35     40.96 o
 -22   4   8        3.68       35.15     34.68 o
 -21   4   8        0.22       10.16     14.64 o
 -20   4   8       29.41       18.59     11.27 o
 -19   4   8        0.85       -1.37      8.38 o
 -18   4   8       16.49        8.82      3.33 o
 -17   4   8      290.42      310.67     42.55 o
 -16   4   8       54.93       51.50     16.95 o
 -15   4   8        0.79       12.62     12.87 o
 -14   4   8       93.83       92.60     41.21 o
 -13   4   8      288.28      324.50     77.15 o
 -12   4   8        0.99       13.78     10.70 o
 -11   4   8       39.49       58.37     16.01 o
 -10   4   8       32.96       26.10     13.67 o
  -9   4   8       95.10      126.74     21.97 o
  -8   4   8      204.62      169.71     50.36 o
  -7   4   8       35.16       56.97     12.68 o
  -6   4   8       24.37       22.74      6.15 o
  -5   4   8       27.44       18.55      5.20 o
  -4   4   8      841.65      823.95     53.46 o
  -3   4   8        0.21       -0.91      7.81 o
  -2   4   8      280.39      270.95     21.57 o
  -1   4   8      748.50      775.73     55.38 o
   0   4   8       70.22       92.54     14.86 o
   1   4   8       27.80       14.77      5.42 o
   2   4   8       18.18       19.75      9.75 o
   3   4   8      760.27      973.75     60.25 o
   4   4   8      102.86      115.95     15.36 o
   5   4   8       13.98        3.61      3.99 o
   6   4   8      291.22      249.87     24.35 o
   7   4   8       61.05       75.18     17.63 o
   8   4   8        2.87       -1.27      9.57 o
   9   4   8        8.31       19.58     10.01 o
  10   4   8        7.38       14.92     13.07 o
  11   4   8      309.90      356.47     44.49 o
  12   4   8       29.87       22.36     16.26 o
  13   4   8        0.76       34.18     24.12 o
  14   4   8      126.31       72.84     33.67 o
  15   4   8       16.40       12.72     18.14 o
  16   4   8       26.78       52.22     22.56 o
  17   4   8      264.60      313.48     48.70 o
  18   4   8      237.20      296.00     50.59 o
  19   4   8      103.71      176.49     41.93 o
  20   4   8       36.61       37.66     33.94 o
  21   4   8       82.39      135.27     54.56 o
  22   4   8      122.06      104.25     49.28 o
  23   4   8        9.37       55.36     37.93 o
  24   4   8        0.02      -33.86     26.32 o
  25   4   8       33.02       23.16      3.93 o
  26   4   8        4.45       -0.70     13.70 o
 -26   5   8       52.80       91.35     52.85 o
 -25   5   8        1.78       21.28     29.78 o
 -24   5   8        0.52       10.26     23.26 o
 -23   5   8       91.86      166.81     58.44 o
 -22   5   8       11.64       11.14     16.88 o
 -21   5   8        0.15       13.83     18.73 o
 -20   5   8        5.65        3.08     13.81 o
 -19   5   8       23.03       20.14     21.48 o
 -18   5   8        5.00        5.45     11.23 o
 -17   5   8       28.73       18.74     20.03 o
 -16   5   8       11.82       10.28     16.69 o
 -15   5   8       49.97       51.96     32.63 o
 -14   5   8        1.75        5.08     15.46 o
 -13   5   8      153.28      132.99     47.94 o
 -12   5   8      142.97      109.19     42.00 o
 -11   5   8       11.07        7.57      6.31 o
 -10   5   8       81.67       59.89     37.82 o
  -9   5   8       34.19       49.25     10.60 o
  -8   5   8      126.43       87.16     37.77 o
  -7   5   8      104.60       77.12     31.22 o
  -6   5   8       57.04       69.22     32.08 o
  -5   5   8      468.46      446.79     77.38 o
  -4   5   8        0.51       -0.17      8.79 o
  -3   5   8       34.32       12.71      7.45 o
  -2   5   8       80.66      104.77     25.83 o
  -1   5   8        2.72       -0.69     15.92 o
   0   5   8      659.09      791.86     70.19 o
   1   5   8      124.59      155.84     30.96 o
   2   5   8      675.00      663.68     62.14 o
   3   5   8        3.71        9.37      8.25 o
   4   5   8       70.36       78.24     13.51 o
   5   5   8      132.08      107.91     19.12 o
   6   5   8        1.37        8.33      6.65 o
   7   5   8      644.39      588.75     53.50 o
   8   5   8        1.91       19.37     16.92 o
   9   5   8        8.66       33.19     26.27 o
  10   5   8        0.21       10.41      9.47 o
  11   5   8       66.64       37.29     31.07 o
  12   5   8        3.24        4.07     21.57 o
  14   5   8       41.40       15.70      6.72 o
  15   5   8        2.21      -25.73     30.16 o
  16   5   8      308.05      347.60     76.72 o
  17   5   8      173.38      212.47     60.53 o
  18   5   8       11.28       45.87     35.04 o
  19   5   8       35.57       72.03     46.16 o
  20   5   8       25.09       20.45     22.23 o
  21   5   8        5.62        7.37     12.03 o
  22   5   8        0.02       14.32     22.98 o
  23   5   8       14.22       43.04     32.60 o
  24   5   8        5.98       31.83     22.07 o
 -24   6   8        0.19        8.02      8.58 o
 -23   6   8        3.59       12.85     22.35 o
 -22   6   8       14.97       23.87     21.26 o
 -21   6   8        0.01       -2.63      9.25 o
 -20   6   8        0.14       -6.27      8.75 o
 -19   6   8        0.04       17.10     21.51 o
 -18   6   8        0.12        2.33     11.10 o
 -17   6   8       11.05       11.88      6.98 o
 -16   6   8        0.06       -3.49      5.94 o
 -15   6   8       74.82       86.54     44.64 o
 -14   6   8       15.99       36.24     26.91 o
 -13   6   8        0.33       -0.02      3.32 o
 -12   6   8       87.21      117.53     46.69 o
 -11   6   8      211.39      247.39     65.44 o
 -10   6   8      343.78      310.63     78.18 o
  -9   6   8       27.36       25.19     26.64 o
  -8   6   8       70.34      112.94     42.52 o
  -7   6   8      314.58      337.53     71.71 o
  -6   6   8      143.04      165.19     49.45 o
  -5   6   8        0.04      -10.13     12.70 o
  -4   6   8       27.54       15.27      6.00 o
  -3   6   8      117.57      116.29     27.22 o
  -2   6   8      224.94      200.83     37.04 o
  -1   6   8        9.67       -4.02     13.78 o
   0   6   8      116.57      108.60     26.42 o
   1   6   8       95.82       93.65     23.49 o
   2   6   8       46.29       47.24     15.90 o
   3   6   8        7.09      -20.25     13.50 o
   4   6   8       27.89       27.69      8.98 o
   5   6   8       65.12       81.61     19.78 o
   6   6   8      129.95      167.42     51.77 o
   7   6   8       15.10       22.76     15.54 o
   8   6   8       58.71       78.29     38.64 o
   9   6   8       42.28       74.95     35.72 o
  10   6   8       57.27       73.95     38.43 o
  11   6   8        0.39       37.75     27.35 o
  12   6   8       27.22       60.36     31.22 o
  13   6   8       57.84       25.69      7.38 o
  14   6   8       15.22       -6.90     16.39 o
  15   6   8      393.41      470.76     91.31 o
  16   6   8      135.55      131.59     51.33 o
  17   6   8       19.85       21.74     17.85 o
  18   6   8        0.41       -4.26      8.15 o
  19   6   8       18.10       24.63     22.38 o
  20   6   8       21.57        6.21     14.10 o
  21   6   8        1.10       14.34     19.96 o
  22   6   8        0.16       35.34     36.29 o
 -21   7   8       26.86       22.68     27.59 o
 -20   7   8        3.90        0.62      7.02 o
 -19   7   8        8.47       19.85     21.78 o
 -18   7   8       14.45       14.54     27.32 o
 -17   7   8       17.41       18.06     23.44 o
 -16   7   8       13.27       25.83     24.45 o
 -15   7   8        3.06       10.63     19.14 o
 -14   7   8        0.32       26.03     28.17 o
 -13   7   8      131.30      113.04     52.06 o
 -12   7   8        4.64        0.92      7.66 o
 -11   7   8      105.49      113.40     50.82 o
 -10   7   8        6.15       -7.92     10.70 o
  -9   7   8       15.10       20.93     18.91 o
  -8   7   8        0.66       20.03     20.83 o
  -7   7   8      241.15      285.89     70.70 o
  -6   7   8      102.78      131.44     47.23 o
  -5   7   8       66.20       91.91     38.41 o
  -4   7   8       95.56      133.20     32.43 o
  -3   7   8      128.00      195.13     39.77 o
  -2   7   8      182.27      246.12     42.32 o
  -1   7   8       75.90       82.22     30.39 o
   0   7   8       74.35      142.45     32.18 o
   1   7   8        9.98       29.17     11.76 o
   2   7   8        2.09        2.70      6.21 o
   3   7   8        1.55       -0.38      8.92 o
   4   7   8      357.23      462.18     52.46 o
   5   7   8        6.08       -6.24      8.27 o
   6   7   8        0.68      -20.52     21.01 o
   7   7   8        0.02        6.64     10.83 o
   8   7   8      101.16      164.79     53.80 o
   9   7   8      219.38      282.92     75.76 o
  10   7   8      764.29      852.85    119.55 o
  11   7   8      246.16      276.77     73.41 o
  12   7   8      190.95      255.14     67.70 o
  13   7   8       27.68       11.16      5.93 o
  14   7   8       22.24       17.97     17.36 o
  15   7   8        0.13       10.72     16.76 o
  16   7   8       40.78       24.80     20.52 o
  17   7   8       29.59       16.24     10.74 o
  18   7   8        6.37        5.07     12.30 o
  19   7   8       22.72       19.84     17.62 o
  20   7   8       16.98       31.43     28.67 o
 -18   8   8        1.72       -8.29     16.18 o
 -17   8   8       11.20        0.03     15.17 o
 -16   8   8        0.39       -4.98     20.93 o
 -15   8   8        3.61        2.40      5.36 o
 -14   8   8       37.40       33.39     28.25 o
 -13   8   8        8.84       -8.73     15.53 o
 -12   8   8        1.25        0.49      7.72 o
 -11   8   8        5.87       14.19     15.83 o
 -10   8   8        9.21        3.62      9.62 o
  -9   8   8       31.42       40.86     26.59 o
  -8   8   8       13.07       20.61     14.75 o
  -7   8   8        2.14       14.17     15.29 o
  -6   8   8       45.98       59.42     24.96 o
  -5   8   8       79.53      143.56     35.98 o
  -4   8   8      251.22      353.24     54.79 o
  -3   8   8      313.40      431.40     59.36 o
  -2   8   8      264.02      281.22     48.58 o
  -1   8   8        3.80        2.79     21.18 o
   0   8   8       33.40        7.36     18.33 o
   1   8   8       38.11       17.28      9.96 o
   2   8   8        6.39       -6.92      8.64 o
   3   8   8       80.39      154.25     31.74 o
   4   8   8       11.96       -5.97      9.97 o
   5   8   8      110.70       91.72     39.33 o
   6   8   8       11.95      -13.57     20.92 o
   7   8   8       32.48       27.30     22.28 o
   8   8   8        0.65       -8.20     11.20 o
   9   8   8       62.64       66.63     35.28 o
  10   8   8       39.27       51.93     30.35 o
  11   8   8        3.80        9.99     15.01 o
  12   8   8        0.01      -21.69     24.31 o
  13   8   8       38.46       25.24     19.10 o
  14   8   8        9.63       13.99     12.12 o
  15   8   8        4.56      -15.70     21.62 o
  16   8   8       37.10       12.91     16.77 o
 -12   9   8        2.64      -15.49     20.76 o
 -11   9   8        0.35       -4.67     12.05 o
 -10   9   8       15.96       20.14     20.72 o
  -9   9   8       22.23       16.25     16.13 o
  -8   9   8        5.59       13.55     17.80 o
  -7   9   8       28.03       20.92     13.70 o
  -6   9   8        4.84        1.74     13.24 o
  -5   9   8        9.65       14.91     12.28 o
  -4   9   8       86.10      102.35     28.35 o
  -3   9   8        0.27        1.74      5.44 o
  -2   9   8      119.26      101.85     44.08 o
  -1   9   8      175.90      170.76     54.43 o
   0   9   8        0.33       -1.53     14.17 o
   1   9   8       48.76       98.08     41.94 o
   2   9   8       11.82       13.98     18.68 o
   3   9   8        2.90       -5.15      6.20 o
   4   9   8       15.97        7.13      9.87 o
   5   9   8       15.99       22.98     18.05 o
   6   9   8       25.60       21.75     23.39 o
   7   9   8       19.17        6.56     16.51 o
   8   9   8       17.81       27.80     24.74 o
   9   9   8        1.80       -9.01     16.12 o
  10   9   8        1.70       -3.44     12.40 o
  11   9   8        1.57       -1.98     16.72 o
 -29   1   9        4.68        4.27      7.63 o
 -28   1   9       10.54       17.09      9.43 o
 -27   1   9      107.42      100.87     31.66 o
 -26   1   9      127.06      160.63     37.98 o
 -25   1   9       45.43       65.83     26.05 o
 -24   1   9       88.10       63.39     21.94 o
 -23   1   9       11.92       12.78      8.24 o
 -22   1   9      202.97      216.98     41.62 o
 -21   1   9       65.61       64.00     20.27 o
 -20   1   9        1.49       -0.78      7.41 o
 -19   1   9      196.08      142.24     32.11 o
 -18   1   9      169.41      144.98     32.32 o
 -17   1   9       34.71       43.25     18.92 o
 -16   1   9        1.58        5.45     12.76 o
 -15   1   9      679.53      643.24     64.53 o
 -14   1   9       68.83       68.89     25.70 o
 -13   1   9        5.93       18.98     11.75 o
 -12   1   9       73.37       80.55     21.97 o
 -11   1   9        1.43        8.18      9.30 o
 -10   1   9       94.85       73.01     20.42 o
  -9   1   9      507.78      433.97     49.73 o
  -8   1   9        1.36       -3.72      5.95 o
  -7   1   9      105.23       48.85     10.49 o
  -6   1   9        2.93       -2.35     24.84 o
  -5   1   9       21.70        8.97      4.62 o
  -4   1   9     2356.45     2508.01    166.04 o
  -3   1   9      354.44      463.55     48.48 o
  -2   1   9      492.62      436.95     39.35 o
  -1   1   9      347.14      310.12     31.00 o
   0   1   9      510.51      534.50     48.82 o
   1   1   9      244.19      241.11     31.99 o
   2   1   9        4.77       -5.43      7.75 o
   3   1   9      355.13      310.66     37.56 o
   4   1   9      266.91      231.72     34.32 o
   5   1   9      367.77      264.90     36.73 o
   6   1   9        2.64       -0.90      4.75 o
   7   1   9       16.38       27.61     10.50 o
   8   1   9      213.80      188.97     31.55 o
   9   1   9        0.21        5.69     11.31 o
  10   1   9        7.80       -4.60     15.37 o
  11   1   9      176.37      188.41     32.10 o
  12   1   9        4.65       -3.82     12.39 o
  13   1   9       18.01       11.11     18.78 o
  14   1   9      130.14      127.66     31.76 o
  15   1   9      311.45      317.82     49.90 o
  16   1   9       71.54      138.46     35.96 o
  17   1   9      402.79      420.62     58.05 o
  18   1   9      340.99      360.82     56.11 o
  19   1   9      295.48      321.00     52.26 o
  20   1   9       17.50       16.76     35.68 o
  21   1   9       55.98       53.23     16.51 o
  22   1   9       51.77       56.96     14.32 o
  23   1   9        0.03       -5.01     31.82 o
  24   1   9       46.74       16.17     15.08 o
  25   1   9        0.00       -1.56     10.29 o
  26   1   9        0.08       -0.33     13.99 o
  27   1   9       33.51       28.78     20.65 o
 -29   2   9        3.63        2.78      7.21 o
 -28   2   9        1.21       11.75     12.00 o
 -27   2   9        1.18       -0.69     11.18 o
 -26   2   9       23.59       24.37     14.56 o
 -25   2   9       36.38       37.33     17.78 o
 -24   2   9        0.33       15.99     14.46 o
 -23   2   9       99.25      146.19     35.71 o
 -22   2   9        1.42       15.81     12.43 o
 -21   2   9        1.83        6.49      9.78 o
 -20   2   9       73.91       65.13     23.12 o
 -19   2   9        0.00       -1.33     10.54 o
 -18   2   9       61.21       61.18     23.32 o
 -17   2   9       87.18       96.69     27.18 o
 -16   2   9      116.94      117.27     28.78 o
 -15   2   9       87.66       88.95     26.54 o
 -14   2   9       10.50       21.89     13.70 o
 -13   2   9      178.99      177.58     34.82 o
 -12   2   9      229.95      259.62     42.57 o
 -11   2   9      117.82      140.61     30.53 o
 -10   2   9        2.62        0.03      7.54 o
  -9   2   9       23.46       28.70     12.05 o
  -8   2   9        7.20       -7.52     10.22 o
  -7   2   9        1.92      -33.83     22.55 o
  -6   2   9       23.52       12.13     10.91 o
  -5   2   9       22.19       42.34     17.20 o
  -4   2   9        5.83       -2.79      8.41 o
  -3   2   9      520.34      545.38     48.57 o
  -2   2   9        4.88        0.49      6.09 o
  -1   2   9       14.75       17.33      7.83 o
   0   2   9      221.73      164.74     23.48 o
   1   2   9       63.60       41.55     10.18 o
   2   2   9        0.11       -0.87      6.54 o
   3   2   9      319.01      282.53     35.11 o
   4   2   9        2.90       -0.77      1.51 o
   5   2   9       25.51       -0.14      9.33 o
   6   2   9        6.07        1.27      9.70 o
   7   2   9      292.77      401.98     44.59 o
   8   2   9       39.44       56.87     18.66 o
   9   2   9        1.76       -1.66      1.31 o
  10   2   9        1.79        6.59     13.01 o
  11   2   9       84.55       96.30     31.47 o
  12   2   9       36.52       35.99     14.82 o
  13   2   9       48.29       33.80     19.47 o
  14   2   9       20.85        7.83     14.69 o
  15   2   9       39.58       20.29     18.71 o
  16   2   9        0.66       12.64     14.34 o
  17   2   9       39.49       24.91     15.73 o
  18   2   9      152.12      156.38     35.04 o
  19   2   9        4.38        0.92      6.17 o
  20   2   9        7.56        1.36     13.36 o
  21   2   9      157.83      156.00     39.02 o
  22   2   9       70.10       57.97     22.32 o
  23   2   9       18.17       13.13     19.79 o
  24   2   9       28.92        0.55     51.34 o
  25   2   9       38.19       23.67     20.54 o
  26   2   9       20.79       17.25     24.40 o
  27   2   9       14.65       16.16     11.14 o
 -28   3   9       14.28       41.02     34.15 o
 -27   3   9        7.04       43.34     38.27 o
 -26   3   9        1.51       11.44     22.24 o
 -25   3   9       42.36       55.22     24.87 o
 -24   3   9      353.30      429.47     59.92 o
 -23   3   9        1.96        9.87     17.11 o
 -22   3   9        1.00        1.56      3.98 o
 -21   3   9       14.08        7.80      5.61 o
 -20   3   9      122.82      173.75     35.48 o
 -19   3   9        6.05       21.89     10.20 o
 -18   3   9       18.23       31.08     13.93 o
 -17   3   9       65.45       38.66     16.34 o
 -16   3   9       58.56       61.82     20.38 o
 -15   3   9      173.63      169.40     34.42 o
 -14   3   9       98.12      110.06     27.63 o
 -13   3   9       94.36       72.49     20.70 o
 -12   3   9       14.38        6.24      6.81 o
 -11   3   9       72.39       71.10     35.43 o
 -10   3   9        1.15       -4.41      9.37 o
  -9   3   9      266.98      188.31     55.88 o
  -8   3   9      490.87      590.58     88.74 o
  -7   3   9        0.59       20.66     20.18 o
  -6   3   9      454.54      492.86     43.97 o
  -5   3   9       30.32       34.76     18.59 o
  -4   3   9      656.76      629.55     48.77 o
  -3   3   9      384.25      329.28     53.69 o
  -2   3   9        9.69        7.10      3.51 o
  -1   3   9       78.04       88.61     15.34 o
   0   3   9      137.67      108.22     18.08 o
   1   3   9      190.80      164.24     22.47 o
   2   3   9        0.07       -1.62      5.33 o
   3   3   9      387.68      466.13     44.86 o
   4   3   9        8.88        7.71      4.46 o
   5   3   9      217.22      253.81     34.14 o
   6   3   9      204.47      224.78     33.56 o
   7   3   9       60.66       79.20     22.27 o
   8   3   9      557.69      624.14     58.12 o
   9   3   9        5.58       21.46     16.68 o
  10   3   9       36.88       22.14     23.21 o
  11   3   9       14.78       18.00     15.25 o
  12   3   9       20.72       11.40      6.65 o
  13   3   9       38.07       19.85     16.28 o
  14   3   9      130.96       71.39     28.40 o
  15   3   9       20.05       17.09     15.35 o
  16   3   9       39.68       53.44     21.51 o
  17   3   9      223.02      208.84     40.70 o
  18   3   9      351.64      445.39     59.24 o
  19   3   9      178.93      224.21     45.72 o
  20   3   9        0.49       22.55     17.19 o
  21   3   9      111.25      194.92     42.58 o
  22   3   9        2.81       14.05     16.17 o
  23   3   9       42.53       72.10     28.18 o
  24   3   9       50.59       29.97     27.68 o
  25   3   9        5.07       11.95     11.91 o
  26   3   9        0.67        9.11     18.95 o
 -27   4   9       40.65       72.32     46.60 o
 -26   4   9       72.87       93.38     47.48 o
 -25   4   9        1.65       28.15     33.00 o
 -24   4   9       63.70       75.24     47.22 o
 -23   4   9       13.70        7.31     24.98 o
 -22   4   9       96.53       79.70     45.42 o
 -21   4   9        3.13        9.94     10.37 o
 -20   4   9      112.20      133.01     31.02 o
 -19   4   9        8.62        8.01      8.01 o
 -18   4   9      131.30      137.04     30.01 o
 -17   4   9       15.05       14.72      9.95 o
 -16   4   9        0.85       -4.65     17.14 o
 -15   4   9        6.32        9.16     19.29 o
 -14   4   9       91.08       72.24     33.40 o
 -13   4   9        6.82       22.22     19.88 o
 -12   4   9        5.23        4.89      9.85 o
 -11   4   9       24.11       14.91     12.08 o
 -10   4   9        2.79       -4.21     11.73 o
  -9   4   9       19.82       30.94     25.39 o
  -8   4   9      145.07      177.70     50.78 o
  -7   4   9        9.07        4.42      5.13 o
  -6   4   9      107.50      106.97     16.48 o
  -5   4   9       27.92       49.00     14.37 o
  -4   4   9        1.40        3.78     14.62 o
  -3   4   9      341.12      468.63     45.04 o
  -2   4   9      171.43      134.28     16.57 o
  -1   4   9       83.78       79.62     13.04 o
   0   4   9      300.46      334.30     28.50 o
   1   4   9       26.82        9.42      6.67 o
   2   4   9      116.36      125.18     18.72 o
   3   4   9        1.26        1.57      7.11 o
   4   4   9        1.36        1.02      4.45 o
   5   4   9      277.73      302.34     26.55 o
   6   4   9        0.24       -6.13      7.29 o
   7   4   9      131.09      200.76     30.73 o
   8   4   9        6.94       -0.68      6.17 o
   9   4   9      180.24      205.00     32.11 o
  10   4   9       11.95       11.88     11.56 o
  11   4   9      280.75      299.16     43.47 o
  12   4   9       37.89       58.73     15.60 o
  13   4   9       69.38       50.18     39.36 o
  14   4   9      212.17      244.45     40.00 o
  15   4   9      262.33      311.07     48.40 o
  16   4   9      221.61      286.09     45.78 o
  17   4   9        8.04       -1.83     32.18 o
  18   4   9      210.25      200.89     40.58 o
  19   4   9       21.83       44.75     24.37 o
  20   4   9      116.45      160.22     38.20 o
  21   4   9       36.14       59.21     24.98 o
  22   4   9        1.34      -10.09     10.17 o
  23   4   9        3.05       40.90     29.28 o
  24   4   9        8.59       11.64     10.54 o
  25   4   9       55.72       35.87     21.12 o
 -25   5   9        1.79       13.70     16.04 o
 -24   5   9       20.90       31.63     28.29 o
 -23   5   9        8.64       13.90     17.41 o
 -22   5   9       97.94      106.05     52.03 o
 -21   5   9      214.17      211.77     74.50 o
 -20   5   9        5.37       20.46     28.40 o
 -19   5   9      244.35      280.40     77.85 o
 -18   5   9        3.82       -6.83     11.75 o
 -17   5   9       49.66       20.42     23.75 o
 -16   5   9        7.45        7.78     20.84 o
 -15   5   9      188.99      269.93     75.42 o
 -14   5   9       34.70       27.30     20.24 o
 -13   5   9       13.97       46.25     33.62 o
 -12   5   9      141.55      130.83     52.78 o
 -11   5   9      462.95      564.22     99.48 o
 -10   5   9       55.59       62.88     40.31 o
  -9   5   9      193.30      270.72     66.48 o
  -8   5   9      102.54      103.25     43.42 o
  -7   5   9      154.88      191.08     55.19 o
  -6   5   9      359.76      311.85     70.77 o
  -5   5   9      163.34      194.68     55.97 o
  -4   5   9       14.73       22.34     22.38 o
  -3   5   9       66.62       86.15     24.78 o
  -2   5   9      253.91      282.73     45.62 o
  -1   5   9      215.10      222.00     40.39 o
   0   5   9       17.29       14.51      5.91 o
   1   5   9       21.48       21.67      7.66 o
   2   5   9      309.11      327.79     27.02 o
   3   5   9      122.21      112.47     17.48 o
   4   5   9      178.13      213.74     24.40 o
   5   5   9      304.77      375.24     38.54 o
   6   5   9       53.23       93.47     20.09 o
   7   5   9       10.97       10.80     10.34 o
   8   5   9      379.68      414.12     46.35 o
   9   5   9      115.44      225.80     35.94 o
  10   5   9        2.99       12.99     13.72 o
  11   5   9       49.23       50.09     18.84 o
  12   5   9       17.35       17.64     22.37 o
  13   5   9        0.13      -28.87     33.99 o
  14   5   9      203.69      207.16     58.76 o
  15   5   9        8.11      -19.87     29.57 o
  16   5   9       47.03       54.11     27.56 o
  17   5   9        1.55        5.08     11.09 o
  18   5   9      466.57      570.68    107.60 o
  19   5   9      172.75      217.20     69.38 o
  20   5   9       38.65      106.43     51.05 o
  21   5   9       38.39       54.89     35.46 o
  22   5   9        8.08       33.10     28.61 o
  23   5   9        0.28       31.42     31.52 o
 -23   6   9       70.66       89.14     51.40 o
 -22   6   9       25.80       36.16     34.24 o
 -21   6   9      106.70       87.47     50.81 o
 -20   6   9        0.70       14.67     18.36 o
 -19   6   9      145.75      159.39     63.02 o
 -18   6   9        1.55       -1.10      9.91 o
 -17   6   9       32.83       67.14     40.36 o
 -16   6   9       10.11       26.99     24.43 o
 -15   6   9       50.15       30.56     26.00 o
 -14   6   9        0.23       -0.64     10.62 o
 -13   6   9      171.66      172.82     58.71 o
 -12   6   9       33.43       27.23     24.50 o
 -11   6   9       20.62       17.82     21.12 o
 -10   6   9       74.79       88.70     39.65 o
  -9   6   9        0.13       -3.19      5.76 o
  -8   6   9       21.04       10.90     15.95 o
  -7   6   9      174.49      208.79     56.88 o
  -6   6   9        0.41       -1.04      6.45 o
  -5   6   9       16.77        2.63      7.52 o
  -4   6   9       19.69       20.22     16.30 o
  -3   6   9      234.77      260.97     45.33 o
  -2   6   9      278.27      351.62     52.70 o
  -1   6   9        9.48       10.14     12.11 o
   0   6   9       68.39       58.49     22.17 o
   1   6   9      112.28      124.96     27.74 o
   2   6   9       65.99       47.68     17.49 o
   3   6   9      149.06      162.35     32.55 o
   4   6   9       16.93       10.70     14.74 o
   5   6   9       20.54       21.18     14.00 o
   6   6   9       26.43       47.55     26.37 o
   7   6   9        0.81        3.48     11.09 o
   8   6   9        6.37       12.68     21.15 o
   9   6   9       61.41       72.21     38.65 o
  10   6   9      422.21      408.32     85.99 o
  11   6   9      184.96      228.28     66.84 o
  12   6   9      220.49      276.58     71.15 o
  13   6   9       13.68      -22.93     28.14 o
  14   6   9        0.78      -35.63     32.31 o
  15   6   9       14.56        9.91      3.65 o
  16   6   9        1.02       -8.04     19.62 o
  17   6   9       11.90       -1.83      6.31 o
  18   6   9       73.10       67.25     39.41 o
  19   6   9        0.96        1.40      8.59 o
  20   6   9        2.18       31.78     28.25 o
  21   6   9        9.07        9.69     11.77 o
 -20   7   9       21.05        9.75     11.53 o
 -19   7   9        7.16       -0.87      4.38 o
 -18   7   9       31.69       66.43     40.80 o
 -17   7   9       66.82       65.79     43.14 o
 -16   7   9      131.54      162.22     65.08 o
 -15   7   9       29.77       36.72     29.20 o
 -14   7   9       17.11       16.90     20.12 o
 -13   7   9        4.49        1.22      6.60 o
 -12   7   9        1.34        4.92     15.18 o
 -11   7   9       14.71        7.05      9.64 o
 -10   7   9        0.42       -5.81      8.19 o
  -9   7   9      183.60      167.46     57.10 o
  -8   7   9        4.45       17.66     20.17 o
  -7   7   9       15.87       19.14     24.04 o
  -6   7   9       69.25       84.02     37.63 o
  -5   7   9      202.40      212.04     43.45 o
  -4   7   9       59.14      106.10     31.02 o
  -3   7   9        0.78        5.42     16.12 o
  -2   7   9       57.50       69.58     25.76 o
  -1   7   9      365.49      481.40     62.23 o
   0   7   9      109.11      163.65     35.70 o
   1   7   9       94.14       72.70     24.18 o
   2   7   9        4.67        4.15      8.01 o
   3   7   9        9.90       -2.56      7.22 o
   4   7   9        0.30      -10.66     11.32 o
   5   7   9       29.41       11.15     12.43 o
   6   7   9        1.20       -4.20     14.56 o
   7   7   9       40.65       46.90     27.52 o
   8   7   9        4.77       21.44     24.86 o
   9   7   9        2.58       34.44     27.05 o
  10   7   9       21.10       42.21     34.71 o
  11   7   9       55.23       83.87     40.88 o
  12   7   9       46.22       80.23     40.38 o
  13   7   9        0.75       -9.60     16.73 o
  14   7   9       41.15       15.52     11.33 o
  15   7   9      201.57      204.88     62.54 o
  16   7   9       64.89       82.96     42.71 o
  17   7   9        2.82       -1.68      8.05 o
  18   7   9        3.89       -6.87     15.06 o
 -16   8   9        3.16       -9.16     17.84 o
 -15   8   9        2.44        7.90     16.44 o
 -14   8   9        0.14      -15.66     19.18 o
 -13   8   9        5.22        7.49      5.47 o
 -12   8   9        5.86        7.48     17.16 o
 -11   8   9        6.57        1.39      5.12 o
 -10   8   9        2.58        6.40      9.52 o
  -9   8   9        5.38       -1.01      1.34 o
  -8   8   9      123.35      132.78     55.50 o
  -7   8   9      159.99      187.23     60.76 o
  -6   8   9       21.98       33.16     20.30 o
  -5   8   9       83.35       77.29     27.18 o
  -4   8   9       12.03       33.31     21.88 o
  -3   8   9       64.79       74.88     32.33 o
  -2   8   9        4.75       13.43      9.14 o
  -1   8   9       51.21       58.66     31.84 o
   0   8   9        4.60        7.96     13.57 o
   1   8   9        2.82        8.29     10.95 o
   2   8   9      100.98      108.53     26.68 o
   3   8   9        0.74      -17.21     22.78 o
   4   8   9        1.34       -8.10     11.57 o
   5   8   9       11.40        8.25     11.37 o
   6   8   9       27.87       15.40     13.92 o
   7   8   9       55.03       42.71     24.70 o
   8   8   9       14.65        4.68     10.31 o
   9   8   9        4.22       10.89     17.06 o
  10   8   9        8.23       15.59     23.97 o
  11   8   9       42.99       84.56     43.32 o
  12   8   9        5.61        2.38      6.58 o
  13   8   9       20.72       -9.03     19.89 o
  14   8   9        2.44      -16.91     21.71 o
 -10   9   9        2.21       -3.19      9.71 o
  -9   9   9       10.40        4.47     10.95 o
  -8   9   9        6.99        1.87      8.64 o
  -7   9   9       48.81       53.42     22.86 o
  -6   9   9        0.27        3.09      4.98 o
  -5   9   9       22.55       13.13     11.81 o
  -4   9   9        0.11        6.72      5.10 o
  -3   9   9       82.15      125.95     33.26 o
  -2   9   9        1.43        5.20     16.04 o
  -1   9   9       14.96        7.38      6.26 o
   0   9   9       58.13       73.53     35.04 o
   1   9   9       29.21       21.75     22.06 o
   2   9   9        5.70       -7.34     14.04 o
   3   9   9       26.22       22.50     22.73 o
   4   9   9       29.84       15.72     16.96 o
   5   9   9        2.29       -5.52     11.38 o
   6   9   9        5.65        2.70      7.64 o
   7   9   9        0.00        6.53     13.82 o
   8   9   9       15.33       13.98     18.93 o
 -28   0  10      107.48      142.33     52.15 o
 -27   0  10       19.23       48.20     33.31 o
 -26   0  10        6.14        2.24     15.18 o
 -25   0  10        0.75        7.53      8.65 o
 -24   0  10      283.23      309.07     74.07 o
 -23   0  10      133.31      141.81     53.28 o
 -22   0  10      350.41      464.84     90.66 o
 -21   0  10      324.04      386.01     85.75 o
 -20   0  10      260.24      249.38     63.60 o
 -19   0  10        2.56       14.55     21.54 o
 -18   0  10       38.70       37.85     19.94 o
 -17   0  10       59.81       48.87     26.47 o
 -16   0  10      605.69      649.71     98.39 o
 -15   0  10        0.13       19.00     26.62 o
 -14   0  10      149.00      105.60     40.32 o
 -13   0  10      172.52      177.47     47.79 o
 -12   0  10      260.59      293.05     62.86 o
 -11   0  10       10.82       13.50     22.72 o
 -10   0  10     1043.74     1345.01    129.29 o
  -9   0  10     2099.79     2788.47    187.91 o
  -8   0  10      117.48      180.39     56.24 o
  -7   0  10      210.99      285.86     68.72 o
  -6   0  10     2631.01     3163.94    198.04 o
  -5   0  10     7623.96     9234.37    347.24 o
  -4   0  10      224.30      336.34    110.15 o
  -3   0  10     1715.36     1772.97     96.22 o
  -2   0  10     2711.46     2669.17    159.57 o
  -1   0  10     3173.54     3401.36    178.85 o
   0   0  10     3252.11     3819.42    193.07 o
   1   0  10     1100.72     1327.91    115.33 o
   2   0  10     1041.82     1056.70    105.65 o
   3   0  10      278.32      414.45     66.22 o
   4   0  10        0.23      -27.98     18.65 o
   5   0  10        4.25      -18.11     23.60 o
   6   0  10       45.01       48.51     20.88 o
   7   0  10      810.23      936.12    106.86 o
   8   0  10        4.55       54.03     34.67 o
   9   0  10      615.76      811.25    102.10 o
  10   0  10     1461.55     1432.09    135.90 o
  11   0  10       36.64       17.73     13.50 o
  12   0  10      281.52      338.95     70.09 o
  13   0  10      165.21      140.81     50.01 o
  14   0  10       64.61       40.37     25.17 o
  15   0  10      427.42      502.76     89.75 o
  16   0  10       35.44       52.39     39.18 o
  17   0  10       77.51      116.07     54.24 o
  18   0  10      401.99      504.98     97.98 o
  19   0  10     1027.50     1227.75    146.78 o
  20   0  10      243.48      184.12     59.84 o
  21   0  10        3.16        0.46     10.88 o
  22   0  10       76.11       75.81     30.47 o
  23   0  10      189.49      219.30     72.52 o
  24   0  10       19.33       26.80     36.07 o
  25   0  10       71.07       59.36     36.93 o
  26   0  10       57.70       90.35     48.72 o
 -28   1  10       12.36        9.40     11.32 o
 -27   1  10        8.88        3.75     13.00 o
 -26   1  10       14.84        8.56     12.90 o
 -25   1  10        5.44        7.79      8.69 o
 -24   1  10       20.01       15.96     11.01 o
 -23   1  10        7.37        4.03      5.83 o
 -22   1  10       76.31       94.57     28.36 o
 -21   1  10       69.46       84.70     28.61 o
 -20   1  10       49.32       47.64     21.53 o
 -19   1  10      149.85      201.50     39.90 o
 -18   1  10       90.88       84.93     26.88 o
 -17   1  10        1.44       -3.68      5.30 o
 -16   1  10        1.19        0.94      5.98 o
 -15   1  10       49.14       45.74     20.87 o
 -14   1  10       21.66        7.02      6.11 o
 -13   1  10        0.39       -6.26      6.92 o
 -12   1  10      100.10       74.35     19.95 o
 -11   1  10        5.78       10.42     14.36 o
 -10   1  10       31.87       17.58     11.80 o
  -9   1  10       33.28        5.75     12.66 o
  -8   1  10      203.61      143.72     29.59 o
  -7   1  10       45.30       23.13     15.86 o
  -6   1  10        1.28        0.96     12.10 o
  -5   1  10       55.24      138.82     46.74 o
  -4   1  10      518.04      570.58     56.15 o
  -3   1  10      279.30      311.91     33.56 o
  -2   1  10      358.61      398.99     38.10 o
  -1   1  10        0.26       -2.78     13.76 o
   0   1  10      236.73      272.70     37.24 o
   1   1  10       43.87       52.92     15.28 o
   2   1  10        0.53       -2.27      5.52 o
   3   1  10      127.00      120.04     23.53 o
   4   1  10       73.83       87.03     19.69 o
   5   1  10        2.41       -2.11      9.11 o
   6   1  10        9.78        9.35      2.57 o
   7   1  10      160.37      100.15     20.98 o
   8   1  10       16.09       11.68     13.54 o
   9   1  10       37.06       35.20     13.28 o
  10   1  10        5.30       -4.38     11.51 o
  11   1  10      215.00      170.90     30.79 o
  12   1  10       99.99       92.80     24.48 o
  13   1  10       55.95       56.27     29.41 o
  14   1  10      195.99      239.23     41.33 o
  15   1  10      212.33      217.43     42.71 o
  16   1  10      122.89      156.88     38.01 o
  17   1  10        3.16       33.68     16.73 o
  18   1  10        5.29       23.48     27.12 o
  19   1  10       33.56       57.70     31.07 o
  20   1  10        8.72        8.54     24.51 o
  21   1  10       90.49      110.60     32.73 o
  22   1  10       18.43      -19.62     39.51 o
  23   1  10        2.03       -4.47      9.00 o
  24   1  10        2.42      -15.38     14.15 o
  25   1  10       30.72       53.56     23.76 o
  26   1  10        0.02        1.29     16.19 o
 -28   2  10        7.47       11.01     11.74 o
 -27   2  10        1.47        8.37      8.65 o
 -26   2  10        0.20        4.54     12.98 o
 -25   2  10        0.00       -1.64     10.50 o
 -24   2  10        2.73        7.63      9.59 o
 -23   2  10       85.19       68.50     26.12 o
 -22   2  10       15.78        9.68      8.06 o
 -21   2  10       34.99        9.25     10.77 o
 -20   2  10        2.13        9.06      8.74 o
 -19   2  10        7.62        8.00      7.90 o
 -18   2  10        0.98       -0.18      6.58 o
 -17   2  10       61.88       50.77     19.37 o
 -16   2  10      121.01      147.26     32.40 o
 -15   2  10      498.16      503.46     60.79 o
 -14   2  10       70.01       79.74     27.82 o
 -13   2  10        0.15        2.44      2.67 o
 -12   2  10       33.83       23.52      4.58 o
 -11   2  10       24.31        7.37      5.06 o
 -10   2  10      357.33      385.80     50.36 o
  -9   2  10        8.74       11.33      9.39 o
  -8   2  10       83.95       89.75     27.87 o
  -7   2  10        1.99      -12.29     22.60 o
  -6   2  10       35.81       35.69     22.88 o
  -5   2  10      104.77       50.69     17.48 o
  -4   2  10       10.10       17.92      4.90 o
  -3   2  10        2.92       -2.65      7.57 o
  -2   2  10      273.26      271.79     29.93 o
  -1   2  10       13.04       15.06      3.88 o
   0   2  10       54.58       45.12     11.19 o
   1   2  10       58.64       35.43     13.13 o
   2   2  10        6.18        6.87      8.64 o
   3   2  10       12.20       13.06      6.95 o
   4   2  10       14.91       10.22      8.14 o
   5   2  10        0.19      -14.04     14.36 o
   6   2  10      142.91      134.60     24.07 o
   7   2  10        4.27        1.30      9.12 o
   8   2  10      396.74      415.66     50.70 o
   9   2  10        1.17        3.86     13.53 o
  10   2  10      364.14      429.45     53.54 o
  11   2  10       47.94       41.81     24.00 o
  12   2  10        0.30       -1.86     24.74 o
  13   2  10      205.60      199.60     37.41 o
  14   2  10        0.58        9.55     14.28 o
  15   2  10      169.10      188.22     33.57 o
  16   2  10        0.03       -7.78     16.67 o
  17   2  10      140.04      132.35     30.60 o
  18   2  10       79.70       75.47     22.77 o
  19   2  10       54.42       58.38     31.76 o
  20   2  10       20.31       51.55     22.39 o
  21   2  10       10.48        2.77     17.09 o
  22   2  10        5.52        4.34      7.14 o
  23   2  10        7.55       -7.53     12.07 o
  24   2  10       18.92       -2.66     53.51 o
  25   2  10       25.84       28.55      5.93 o
  26   2  10        0.89        7.73     10.96 o
 -27   3  10        0.01        1.48     10.54 o
 -26   3  10       12.38       22.47     22.91 o
 -25   3  10        1.50       13.21     13.60 o
 -24   3  10       11.68       37.47     18.80 o
 -23   3  10      183.56      200.42     41.94 o
 -22   3  10        0.30       -1.34     10.34 o
 -21   3  10        6.54        7.07      9.92 o
 -20   3  10      155.34      149.40     37.24 o
 -19   3  10      323.06      315.88     50.17 o
 -18   3  10        1.10       -3.10     11.23 o
 -17   3  10       10.92        3.45      5.66 o
 -16   3  10        0.69        9.59      5.74 o
 -15   3  10       35.75       35.91     15.86 o
 -14   3  10       47.10       31.01     15.00 o
 -13   3  10      148.76      123.93     28.91 o
 -12   3  10       76.12       75.62     34.43 o
 -11   3  10       39.55       12.55     20.07 o
 -10   3  10      154.10      172.09     54.53 o
  -9   3  10       88.52       75.25     35.67 o
  -8   3  10       16.89       19.83     20.75 o
  -7   3  10       63.89       44.81     14.68 o
  -6   3  10       17.97       11.86      6.00 o
  -5   3  10        5.55       13.92      8.24 o
  -4   3  10       16.48       12.58      4.98 o
  -3   3  10        4.92        6.49      3.86 o
  -2   3  10       16.75       45.10     10.60 o
  -1   3  10        0.20       -2.63      4.04 o
   0   3  10        3.47        4.43      7.09 o
   1   3  10      194.30      242.70     28.08 o
   2   3  10        0.75       -1.98      6.51 o
   3   3  10      244.40      300.74     36.01 o
   4   3  10      238.07      249.25     33.73 o
   5   3  10        0.69        4.88      5.88 o
   6   3  10      336.47      360.83     44.57 o
   7   3  10       37.90      173.03     74.42 o
   8   3  10        1.93        1.26      8.50 o
   9   3  10       48.81       69.93     22.04 o
  10   3  10        2.76       14.10     15.93 o
  11   3  10       64.02       92.34     21.52 o
  12   3  10       94.55      126.46     26.35 o
  13   3  10      462.14      533.49     59.75 o
  14   3  10      214.92      212.13     38.23 o
  15   3  10       30.85       62.17     20.87 o
  16   3  10      473.85      552.46     65.93 o
  17   3  10      161.01      208.57     40.19 o
  18   3  10      226.51      329.10     52.03 o
  19   3  10        2.80       19.48     15.16 o
  20   3  10        0.15       -2.88     13.27 o
  21   3  10       22.93       25.76     12.18 o
  22   3  10       69.21       74.65     26.71 o
  23   3  10       11.06       20.91     17.68 o
  24   3  10        2.11       -8.06     47.42 o
  25   3  10        9.90        6.88     27.52 o
 -26   4  10        2.70       29.77     35.41 o
 -25   4  10        1.07       26.98     35.64 o
 -24   4  10       77.16      108.37     53.42 o
 -23   4  10       25.86       40.42     38.22 o
 -22   4  10      122.28      165.42     63.60 o
 -21   4  10       37.03       81.90     27.50 o
 -20   4  10       35.99       49.56     19.15 o
 -19   4  10        0.40       -5.95      7.46 o
 -18   4  10        0.72       -1.40      8.58 o
 -17   4  10        0.18        4.01      8.90 o
 -16   4  10       50.57       31.98     23.84 o
 -15   4  10       12.39        7.69      6.98 o
 -14   4  10       50.57       29.46     26.94 o
 -13   4  10      205.86      211.12     64.74 o
 -12   4  10       15.15       17.20     25.94 o
 -11   4  10       24.85       22.75     26.39 o
 -10   4  10       96.06       65.43     36.53 o
  -9   4  10      245.81      233.64     63.83 o
  -8   4  10        1.42        1.52      6.16 o
  -7   4  10      117.59      125.82     21.40 o
  -6   4  10       40.08       34.69     10.20 o
  -5   4  10      168.18      129.87     20.33 o
  -4   4  10        2.07       -0.96      5.45 o
  -3   4  10      196.20      158.60     21.26 o
  -2   4  10       10.56       11.56      2.84 o
  -1   4  10      296.66      336.15     30.63 o
   0   4  10       23.99        7.12      4.00 o
   1   4  10      347.24      269.54     29.45 o
   2   4  10       24.99       29.29      6.59 o
   3   4  10        0.29       -0.13      7.39 o
   4   4  10       86.98       69.91     20.10 o
   5   4  10       46.37       64.28     15.48 o
   6   4  10       10.18       11.41     12.04 o
   7   4  10        0.32        0.44     10.46 o
   8   4  10       18.03       26.58     11.51 o
   9   4  10       38.38       61.55     17.78 o
  10   4  10      275.23      285.71     42.01 o
  11   4  10       85.03       99.95     24.00 o
  12   4  10      132.04      130.86     30.89 o
  13   4  10       41.36       39.65     19.49 o
  14   4  10      240.73      217.62     38.88 o
  15   4  10       78.89       87.48     24.91 o
  16   4  10       50.92       77.21     26.35 o
  17   4  10       28.25       24.11     17.41 o
  18   4  10       94.74      102.26     30.50 o
  19   4  10       80.61      104.61     31.19 o
  20   4  10       77.69       96.44     30.70 o
  21   4  10        1.20        4.42     12.54 o
  22   4  10        0.04        3.96     16.13 o
  23   4  10       27.43       38.99     31.79 o
 -24   5  10       36.65       76.20     45.97 o
 -23   5  10        2.02        4.54     10.33 o
 -22   5  10       17.01        6.31     11.34 o
 -21   5  10        0.01       -4.27     12.05 o
 -20   5  10        2.74        3.01     18.25 o
 -19   5  10        0.01       23.72     22.43 o
 -18   5  10        0.72        0.76     10.79 o
 -17   5  10       22.77       29.52     28.36 o
 -16   5  10       27.71       54.08     35.08 o
 -15   5  10        3.17        3.31      2.60 o
 -14   5  10       47.42       39.07     24.60 o
 -13   5  10       20.16       36.11     27.83 o
 -12   5  10       66.82       92.34     44.31 o
 -11   5  10       50.85       81.22     40.07 o
 -10   5  10       77.92       45.33     31.56 o
  -9   5  10      159.59      159.19     54.89 o
  -8   5  10       58.57       28.54     24.62 o
  -7   5  10      223.87      161.71     53.34 o
  -6   5  10       78.19       88.64     37.54 o
  -5   5  10        0.15        9.93     24.20 o
  -4   5  10      304.70      287.00     49.35 o
  -3   5  10        1.83       -2.91      9.48 o
  -2   5  10        2.67       -4.72     13.57 o
  -1   5  10       50.71       38.56     15.86 o
   0   5  10       96.73      109.06     28.99 o
   1   5  10        0.23        3.07      4.62 o
   2   5  10      104.97      112.37     29.41 o
   3   5  10       17.41       26.16      9.13 o
   4   5  10       24.97       25.97     11.71 o
   5   5  10        4.17        8.04     15.59 o
   6   5  10        6.32        2.29      9.34 o
   7   5  10       15.49       39.47     15.74 o
   8   5  10       34.80       71.52     21.54 o
   9   5  10       60.83      118.12     27.12 o
  10   5  10       83.93      181.93     34.12 o
  11   5  10      454.53      554.24     59.09 o
  12   5  10      188.28      203.88     37.89 o
  13   5  10        7.42        9.10     29.38 o
  14   5  10        3.31       -2.59     30.55 o
  15   5  10        4.42      -10.21     43.65 o
  16   5  10       17.75       38.17     25.95 o
  17   5  10        3.00       34.11     23.76 o
  18   5  10        4.05       15.54     19.75 o
  19   5  10        0.65       -4.20     16.66 o
  20   5  10       31.84       42.23     30.52 o
  21   5  10        3.08        2.53      8.27 o
  22   5  10       38.78       79.82     46.89 o
 -22   6  10        3.02       15.58     26.11 o
 -21   6  10       21.94       39.74     36.14 o
 -20   6  10        0.44       -9.30     16.96 o
 -19   6  10       10.74       30.25     30.39 o
 -18   6  10        2.63       46.03     38.96 o
 -17   6  10       16.11       34.55     33.12 o
 -16   6  10       14.51       24.33     28.67 o
 -15   6  10      178.11      188.47     68.20 o
 -14   6  10       58.12       68.83     44.49 o
 -13   6  10        0.96       10.86     22.88 o
 -12   6  10       41.20       42.94     31.27 o
 -11   6  10       37.90       26.55     30.72 o
 -10   6  10      156.06      143.66     49.33 o
  -9   6  10        1.29       10.10     14.99 o
  -8   6  10        9.70       -7.48     16.04 o
  -7   6  10       10.88        2.77     11.66 o
  -6   6  10        5.13        6.77     15.18 o
  -5   6  10      114.81      147.76     38.14 o
  -4   6  10        1.84        8.17     15.99 o
  -3   6  10       22.45       25.02     15.80 o
  -2   6  10       58.83       51.11     21.24 o
  -1   6  10       49.85       53.33     19.84 o
   0   6  10       20.63       28.09     14.75 o
   1   6  10        0.05       -8.75     14.52 o
   2   6  10       12.67       -8.91     13.90 o
   3   6  10       31.88       33.07     10.99 o
   4   6  10        2.64       -3.63     15.61 o
   5   6  10       45.85       -6.03     17.88 o
   6   6  10       74.69       61.80     27.44 o
   7   6  10       71.68       79.35     37.80 o
   8   6  10       56.53       81.27     42.80 o
   9   6  10      218.10      305.09     75.84 o
  10   6  10        0.32       20.68     21.21 o
  11   6  10        1.60       -6.17     10.90 o
  12   6  10       48.38       71.82     41.25 o
  13   6  10        2.11      -18.97     26.14 o
  14   6  10       45.73       66.16     32.47 o
  15   6  10       50.13       51.54     29.05 o
  16   6  10        3.53       -5.17     23.75 o
  17   6  10       24.75       43.27     31.56 o
  18   6  10        1.55        7.95      7.51 o
  19   6  10        4.48        4.61     11.08 o
 -19   7  10       82.99      118.78     59.92 o
 -18   7  10        7.18       18.41     26.37 o
 -17   7  10       42.89       62.95     43.60 o
 -16   7  10       22.10       26.25     25.60 o
 -15   7  10        6.03       -3.52      9.46 o
 -14   7  10       34.31       25.16     27.91 o
 -13   7  10        2.32       15.19     25.39 o
 -12   7  10        2.35       16.68     23.66 o
 -11   7  10        3.65        2.57      9.57 o
 -10   7  10       48.67       50.82     33.66 o
  -9   7  10       46.04       76.27     43.68 o
  -8   7  10       72.95       88.18     45.37 o
  -7   7  10       47.21       58.76     36.38 o
  -6   7  10      105.21      126.83     35.63 o
  -5   7  10       47.71       77.64     29.05 o
  -4   7  10       26.49       56.35     23.46 o
  -3   7  10        1.58        4.56     16.51 o
  -2   7  10       21.57       26.16     16.62 o
  -1   7  10       47.99       48.04     18.48 o
   0   7  10       26.44       12.32     11.33 o
   1   7  10       55.04       31.14     13.92 o
   2   7  10       54.47       46.82     15.10 o
   3   7  10       15.34        0.10     10.09 o
   4   7  10      223.67      235.66     39.60 o
   5   7  10       12.26        8.44      8.95 o
   6   7  10       87.59      102.06     39.03 o
   7   7  10       48.04       29.58     24.00 o
   8   7  10       54.04       80.11     39.93 o
   9   7  10       53.91      134.06     52.37 o
  10   7  10      164.71      250.98     69.28 o
  11   7  10        0.19        4.36     17.52 o
  12   7  10       66.90       92.99     44.11 o
  13   7  10       38.78       43.53     27.18 o
  14   7  10        5.29      -23.04     23.83 o
  15   7  10        2.91       -5.27      5.73 o
  16   7  10        3.33       -5.56     11.31 o
 -14   8  10        0.14        5.35     19.02 o
 -13   8  10       30.98       26.67     26.47 o
 -12   8  10        7.51       14.12     18.17 o
 -11   8  10        1.33        9.83     11.63 o
 -10   8  10       24.52       19.73     24.63 o
  -9   8  10        0.49        7.42     14.21 o
  -8   8  10       11.55       15.02     18.97 o
  -7   8  10        2.59       28.17     18.70 o
  -6   8  10        0.35        3.64     13.98 o
  -5   8  10        0.42       17.16     16.12 o
  -4   8  10      290.80      411.56     63.02 o
  -3   8  10       10.53       29.53     15.23 o
  -2   8  10        2.77        7.87      7.56 o
  -1   8  10       58.36       77.33     26.78 o
   0   8  10       81.75      134.30     33.43 o
   1   8  10        3.50       -0.12      7.42 o
   2   8  10       23.37       29.26     15.19 o
   3   8  10        1.43       -6.55     11.29 o
   4   8  10       16.17       16.96     18.92 o
   5   8  10        0.01       -5.61      8.63 o
   6   8  10        1.64      -19.99     17.41 o
   7   8  10       36.37       61.81     32.56 o
   8   8  10        3.80       12.34     20.51 o
   9   8  10        7.78       23.95     22.80 o
  10   8  10       16.60       28.42     28.17 o
  11   8  10       68.53       76.55     41.66 o
  12   8  10        5.31       19.74     22.81 o
  -6   9  10       25.53       20.12     14.28 o
  -5   9  10        6.71        2.54      4.74 o
  -4   9  10       21.13       14.83     11.02 o
  -3   9  10        5.56       14.48     16.73 o
  -2   9  10       47.02       16.45     15.57 o
  -1   9  10        5.59        7.99      9.08 o
   0   9  10        0.30       -0.86      6.25 o
   1   9  10       15.35       19.26     19.29 o
   2   9  10        1.05       -1.88      3.27 o
   3   9  10        4.62        5.32     15.44 o
   4   9  10        0.31      -10.12     16.05 o
 -27   1  11       14.60       18.53     10.78 o
 -26   1  11        0.00        8.12      8.49 o
 -25   1  11        2.12       -2.20     15.95 o
 -24   1  11       27.63       19.57     17.68 o
 -23   1  11       63.29       94.40     30.80 o
 -22   1  11       14.29       21.38     17.28 o
 -21   1  11       93.57       62.95     20.92 o
 -20   1  11       17.22       16.16     12.00 o
 -19   1  11       33.04       26.33     15.94 o
 -18   1  11        4.21        1.25      5.71 o
 -17   1  11        2.43       -0.28      6.18 o
 -16   1  11       20.12       29.34     13.43 o
 -15   1  11        2.19      -20.58     48.39 o
 -14   1  11      239.50      139.06     63.39 o
 -13   1  11        8.84        1.40      8.17 o
 -12   1  11       36.83       19.27      9.25 o
 -11   1  11       11.98       11.52     15.20 o
 -10   1  11       10.71        7.70      9.60 o
  -9   1  11      224.99      245.78     42.73 o
  -8   1  11      464.01      471.77     58.44 o
  -7   1  11      140.65      225.03     40.56 o
  -6   1  11        1.20        0.84     21.32 o
  -5   1  11      457.59      588.20     60.28 o
  -4   1  11        6.65       25.55     13.45 o
  -3   1  11       57.45       52.33     13.57 o
  -2   1  11       79.84       83.69     16.20 o
  -1   1  11       29.63       59.01     17.63 o
   0   1  11      474.50      464.03     50.33 o
   1   1  11       25.02       39.43     14.94 o
   2   1  11       90.57       97.21     22.80 o
   3   1  11        1.92        1.99      4.31 o
   4   1  11       39.58       44.89     10.63 o
   5   1  11        8.17        3.32      7.60 o
   6   1  11       14.48        5.99      6.90 o
   7   1  11       13.43       24.78     21.50 o
   8   1  11       11.81       22.04     11.24 o
   9   1  11      251.75      287.87     42.88 o
  10   1  11        8.09       -2.65     12.45 o
  11   1  11       52.12       23.35     15.78 o
  12   1  11        1.11      -15.36     39.80 o
  13   1  11       83.80       96.57     25.96 o
  14   1  11        2.93        6.89     10.60 o
  15   1  11        0.14       -0.09     10.86 o
  16   1  11       23.43       43.77     22.16 o
  17   1  11       10.52       25.08     18.91 o
  18   1  11      163.29      196.33     42.53 o
  19   1  11        5.84        1.57     19.35 o
  20   1  11       55.56       75.65     28.22 o
  21   1  11       40.33       60.35     23.33 o
  22   1  11        8.70       -1.66     11.45 o
  23   1  11       15.26       13.34     17.63 o
  24   1  11        3.21       -7.03      7.48 o
  25   1  11      103.71      130.23     38.43 o
 -27   2  11       11.93       19.27     11.01 o
 -26   2  11        6.61       20.13     12.75 o
 -25   2  11       27.34       25.31     16.22 o
 -24   2  11       43.80       41.52     20.72 o
 -23   2  11        4.56        7.96     13.71 o
 -22   2  11       95.41      112.18     32.26 o
 -21   2  11       44.10       62.40     25.33 o
 -20   2  11      154.28      139.97     33.93 o
 -19   2  11       43.58       40.49     21.18 o
 -18   2  11       84.55      119.71     33.03 o
 -17   2  11       46.49       63.79     24.54 o
 -16   2  11      169.15      191.72     39.53 o
 -15   2  11        0.88        4.89     12.91 o
 -14   2  11      370.26      381.34     54.75 o
 -13   2  11      199.88      213.08     45.29 o
 -12   2  11       20.84       10.29     16.05 o
 -11   2  11      356.99      387.61     53.30 o
 -10   2  11       27.61       32.71     17.40 o
  -9   2  11      370.81      437.47     79.38 o
  -8   2  11       92.39       77.05     31.70 o
  -7   2  11      313.89      441.61     82.41 o
  -6   2  11       19.14       37.82     14.78 o
  -5   2  11       81.66       91.95     21.47 o
  -4   2  11        4.31        1.82      6.30 o
  -3   2  11      156.48      149.99     24.13 o
  -2   2  11       24.78       43.45     14.27 o
  -1   2  11       18.95       43.06     11.88 o
   0   2  11       25.53       30.77      8.04 o
   1   2  11       36.34       14.67     14.24 o
   2   2  11        6.47       13.29      7.56 o
   3   2  11       75.42       71.74     20.22 o
   4   2  11      407.54      399.25     47.00 o
   5   2  11        0.35        1.39      7.45 o
   6   2  11        0.34       -3.07     10.02 o
   7   2  11      196.12      203.11     35.84 o
   8   2  11       65.84       85.53     24.60 o
   9   2  11        0.16       -5.34      5.87 o
  10   2  11       19.50       21.80     15.75 o
  11   2  11       25.23       48.20     27.20 o
  12   2  11       45.02       19.53     20.36 o
  13   2  11        8.05       -0.87     18.53 o
  14   2  11       52.88       69.05     22.41 o
  15   2  11        5.88       17.22      6.47 o
  16   2  11        8.77       11.19     29.01 o
  17   2  11        0.69       -9.51     12.80 o
  18   2  11        1.86       -6.95     15.30 o
  19   2  11       18.64       32.36     17.90 o
  20   2  11       32.69       11.60     14.18 o
  21   2  11        0.38        1.40      8.56 o
  22   2  11       31.59       34.10     18.61 o
  23   2  11        0.37       -4.41     10.15 o
  24   2  11        0.02      -14.10     36.78 o
 -26   3  11       21.70       38.21     34.16 o
 -25   3  11        0.89        5.72      9.73 o
 -24   3  11       31.62       46.43     22.33 o
 -23   3  11       29.69       33.19     18.84 o
 -22   3  11       75.48       69.44     24.39 o
 -21   3  11        7.39        2.68     10.82 o
 -20   3  11        1.41        6.71     10.87 o
 -19   3  11       76.71       95.11     28.05 o
 -18   3  11       40.31       30.61     12.31 o
 -17   3  11        0.00       17.89     16.17 o
 -16   3  11      132.58      160.74     36.90 o
 -15   3  11      163.21      188.51     38.81 o
 -14   3  11       10.41       13.85     11.90 o
 -13   3  11      138.27      160.27     58.05 o
 -12   3  11       22.29       50.27     36.20 o
 -11   3  11       36.97       38.89     29.96 o
 -10   3  11      306.61      344.65     75.01 o
  -9   3  11        4.74        3.06      7.41 o
  -8   3  11       70.93       66.71     20.16 o
  -7   3  11       49.71       67.25     18.13 o
  -6   3  11       69.06       61.92     19.00 o
  -5   3  11      323.27      305.43     39.88 o
  -4   3  11       68.24       60.55     13.60 o
  -3   3  11       92.02       79.80     15.29 o
  -2   3  11       11.46       15.60      7.20 o
  -1   3  11      126.51      104.19     19.20 o
   0   3  11       78.42       75.98     16.72 o
   1   3  11      203.18      170.99     25.17 o
   2   3  11       11.18       12.50      3.73 o
   3   3  11       26.12       20.59     14.84 o
   4   3  11      148.88      159.63     28.77 o
   5   3  11       16.32       -4.77      6.69 o
   6   3  11        3.27        7.03      7.50 o
   7   3  11       61.45       82.89     24.54 o
   8   3  11      189.08      235.86     39.05 o
   9   3  11       12.96       21.94     16.86 o
  10   3  11      149.95      203.92     38.60 o
  11   3  11       21.67       47.30     20.47 o
  12   3  11       84.82       54.38     11.00 o
  13   3  11        0.40      -14.03     16.93 o
  14   3  11      130.85      153.53     30.65 o
  15   3  11       32.32       12.04     16.67 o
  16   3  11       30.37       38.97     19.58 o
  17   3  11      237.80      302.64     50.54 o
  18   3  11       94.02      104.12     30.46 o
  19   3  11       39.83       50.71     22.09 o
  20   3  11       55.99       82.92     28.58 o
  21   3  11       34.45       57.58     23.18 o
  22   3  11        3.92       -1.37     10.06 o
  23   3  11       10.55       20.80     18.82 o
 -24   4  11       68.01       95.16     55.97 o
 -23   4  11        0.32       33.31     32.76 o
 -22   4  11       59.04      113.27     53.34 o
 -21   4  11       87.57      108.70     45.71 o
 -20   4  11       12.09       13.24      9.12 o
 -19   4  11       49.78       43.89     22.10 o
 -18   4  11        1.48       -2.91     13.53 o
 -17   4  11       24.73       21.14     19.41 o
 -16   4  11      117.33      111.62     46.30 o
 -15   4  11       54.69       49.61     29.35 o
 -14   4  11       93.09      102.62     49.82 o
 -13   4  11        0.85        3.16     15.42 o
 -12   4  11       62.49       76.02     40.83 o
 -11   4  11       55.44       94.08     46.18 o
 -10   4  11      245.43      254.97     69.20 o
  -9   4  11      111.68      116.18     23.67 o
  -8   4  11        0.28       -5.00      7.26 o
  -7   4  11       83.45       53.61     15.03 o
  -6   4  11      167.95      170.73     25.80 o
  -5   4  11        7.51        7.19      1.78 o
  -4   4  11        6.73        4.82      4.66 o
  -3   4  11        4.21       -1.48      4.88 o
  -2   4  11      169.03      167.44     24.53 o
  -1   4  11      160.93      215.98     26.00 o
   0   4  11       76.93       77.86     15.26 o
   1   4  11        1.07        2.36      6.95 o
   2   4  11       22.88       28.64     11.36 o
   3   4  11      261.63      366.97     43.24 o
   4   4  11       57.27       43.83     17.78 o
   5   4  11        9.46        8.82     13.14 o
   6   4  11        9.41       25.30     14.16 o
   7   4  11      162.10      192.74     31.96 o
   8   4  11       34.48       41.40     18.16 o
   9   4  11        0.18       -3.87     15.47 o
  10   4  11        8.99       -0.72     12.99 o
  11   4  11       22.93       40.90      9.73 o
  12   4  11       12.33       11.84     14.89 o
  13   4  11       73.01       43.32     20.04 o
  14   4  11      113.44      132.93     32.16 o
  15   4  11      222.64      241.79     44.69 o
  16   4  11       86.12      178.71     40.54 o
  17   4  11       48.84       66.08     26.84 o
  18   4  11       36.26       92.57     31.36 o
  19   4  11      173.46      202.04     43.55 o
  20   4  11       24.79       46.36     25.43 o
  21   4  11       31.67       37.44     21.60 o
  22   4  11        7.76        2.08     13.03 o
 -22   5  11        3.58       19.90     15.91 o
 -21   5  11       27.82       54.31     42.23 o
 -20   5  11       64.58       66.00     36.91 o
 -19   5  11       15.55        2.39     10.70 o
 -18   5  11        0.26        0.85      8.53 o
 -17   5  11        3.62       -9.04     19.72 o
 -16   5  11        1.66        1.83     15.21 o
 -15   5  11        0.82       -5.98     14.98 o
 -14   5  11       40.31       43.61     29.51 o
 -13   5  11        1.03       19.14     24.00 o
 -12   5  11       81.75      110.76     47.23 o
 -11   5  11        9.47        1.73     11.17 o
 -10   5  11        3.31       -0.64     11.07 o
  -9   5  11       23.63       54.39     31.12 o
  -8   5  11      164.72      180.93     59.03 o
  -7   5  11       47.68       85.51     41.29 o
  -6   5  11      101.14       99.60     44.77 o
  -5   5  11      139.65      178.77     40.68 o
  -4   5  11      150.65      196.54     43.03 o
  -3   5  11        5.44       31.99     17.51 o
  -2   5  11        1.48       -6.13     15.16 o
  -1   5  11       14.61       -0.78     36.20 o
   0   5  11      115.54      142.60     33.99 o
   1   5  11        6.69        3.16      4.06 o
   2   5  11      181.04      183.67     36.70 o
   3   5  11       50.33       90.62     34.87 o
   4   5  11       41.47       53.28     30.72 o
   5   5  11       53.36       27.11     18.30 o
   6   5  11        0.06      -21.05     20.43 o
   7   5  11        3.31       12.97     15.36 o
   8   5  11       60.72      109.07     45.56 o
   9   5  11        7.73       -3.85      3.69 o
  10   5  11        0.27       14.42     23.68 o
  11   5  11       82.56      127.07     51.53 o
  12   5  11        0.41       14.68     22.48 o
  13   5  11        1.54       -0.75     18.13 o
  14   5  11       39.56       38.55     12.59 o
  15   5  11      123.01      143.85     50.88 o
  16   5  11      128.57      158.00     38.23 o
  17   5  11      100.28      118.85     35.27 o
  18   5  11        1.43        0.32      8.63 o
  19   5  11       56.94       65.20     41.23 o
  20   5  11       15.33       35.13     30.77 o
 -20   6  11       38.13       53.52     39.88 o
 -19   6  11       65.59      121.51     56.11 o
 -18   6  11        6.02        5.49     18.69 o
 -17   6  11       72.85       30.70     29.09 o
 -16   6  11        9.47       16.33     22.06 o
 -15   6  11       23.68        7.94     14.39 o
 -14   6  11       16.38        9.86     12.17 o
 -13   6  11       17.17        8.62     16.02 o
 -12   6  11       37.35       19.48     14.98 o
 -11   6  11       18.25       30.20     29.10 o
 -10   6  11       62.29       29.21     30.00 o
  -9   6  11       39.54       18.20     14.04 o
  -8   6  11       28.41       27.83     26.35 o
  -7   6  11        0.55       -0.93      5.79 o
  -6   6  11       57.45       76.02     30.24 o
  -5   6  11       33.66       53.29     24.27 o
  -4   6  11       36.55       23.88     16.60 o
  -3   6  11        0.05       -2.16      4.58 o
  -2   6  11       23.73       20.19     14.13 o
  -1   6  11       57.46       48.53     18.19 o
   0   6  11       17.04       22.15      7.30 o
   1   6  11        1.50      -35.11     26.75 o
   2   6  11        9.10        3.49      7.26 o
   3   6  11       27.68       47.50     19.49 o
   4   6  11      234.39      272.91     69.65 o
   5   6  11       40.06       34.76     23.60 o
   6   6  11       49.17       43.98     26.64 o
   7   6  11       38.92       20.11     15.35 o
   8   6  11       22.87       37.25     24.68 o
   9   6  11       28.66       50.29     32.32 o
  10   6  11       11.82       16.92     19.03 o
  11   6  11       24.20       21.47     21.96 o
  12   6  11        3.36        5.03      8.51 o
  13   6  11       16.35       -1.53     12.61 o
  14   6  11        2.00      -20.08     25.52 o
  15   6  11        0.20       -4.88     16.22 o
  16   6  11       69.77       49.65     29.01 o
  17   6  11        3.90       -6.92      5.45 o
  18   6  11        0.16        6.57     10.15 o
 -17   7  11        7.87        8.21     25.65 o
 -16   7  11       90.25      113.22     52.69 o
 -15   7  11       54.93       51.67     41.15 o
 -14   7  11       31.60       53.30     40.40 o
 -13   7  11       33.79       64.94     42.36 o
 -12   7  11        1.86        8.44     21.18 o
 -11   7  11        7.35       19.99     22.24 o
 -10   7  11       79.44      116.78     53.29 o
  -9   7  11        1.91       43.64     33.23 o
  -8   7  11       10.44       25.08     30.40 o
  -7   7  11       39.38       64.79     27.65 o
  -6   7  11       95.58      146.51     40.13 o
  -5   7  11       61.28      103.83     34.04 o
  -4   7  11        1.34       13.79     13.55 o
  -3   7  11      153.68      178.27     41.42 o
  -2   7  11        6.83       23.22     13.46 o
  -1   7  11        5.35        0.59     10.28 o
   0   7  11       81.27       74.97     25.72 o
   1   7  11       33.20       17.46     11.29 o
   2   7  11       38.03       47.00     17.82 o
   3   7  11       20.46        5.50     16.27 o
   4   7  11        0.01      -24.16     21.05 o
   5   7  11       72.11       71.50     37.06 o
   6   7  11        0.01      -17.37     13.97 o
   7   7  11       91.80      148.28     53.99 o
   8   7  11        5.34       13.58     18.72 o
   9   7  11        8.36       33.49     28.26 o
  10   7  11       50.83       81.54     44.00 o
  11   7  11        3.57       22.19     25.33 o
  12   7  11       42.47       63.05     38.40 o
  13   7  11       49.81       48.58     30.73 o
  14   7  11        0.02      -11.27     18.28 o
 -11   8  11        8.31       21.58     26.85 o
 -10   8  11        6.97       30.77     30.05 o
  -9   8  11        1.64       27.33     31.81 o
  -8   8  11       74.06       93.55     33.33 o
  -7   8  11      158.55      179.36     45.31 o
  -6   8  11        0.00        9.43     13.08 o
  -5   8  11       14.92        3.24      3.46 o
  -4   8  11        1.02        3.56      4.92 o
  -3   8  11       23.95       36.97     20.04 o
  -2   8  11        9.96        3.72      9.99 o
  -1   8  11       94.29      104.10     31.84 o
   0   8  11       27.49       33.63     17.35 o
   1   8  11       21.30       11.24      5.64 o
   2   8  11       32.39       20.49     17.17 o
   3   8  11        1.91       -1.76      9.32 o
   4   8  11       59.43       56.96     32.76 o
   5   8  11        2.24      -22.41     24.63 o
   6   8  11        0.44      -15.02     19.20 o
   7   8  11       43.92       33.58     27.30 o
   8   8  11        3.06       22.94     23.54 o
   9   8  11        0.16        8.84     12.22 o
 -26   0  12        1.02       20.24     21.89 o
 -25   0  12        0.32        4.60     15.34 o
 -24   0  12       23.41        6.81     19.33 o
 -23   0  12       52.76       60.63     37.29 o
 -22   0  12        3.84       12.02     22.81 o
 -21   0  12        3.20       16.01     28.23 o
 -20   0  12       39.31       52.37     31.06 o
 -19   0  12       30.02       53.37     34.80 o
 -18   0  12        7.20       10.57     19.81 o
 -17   0  12        0.75       -5.92     11.30 o
 -16   0  12       14.66       36.34     28.07 o
 -15   0  12      528.87      517.69     93.71 o
 -14   0  12      291.04      360.52     81.31 o
 -13   0  12      188.34      289.67     70.98 o
 -12   0  12      159.44      187.90     63.76 o
 -11   0  12      277.33      353.57     79.74 o
 -10   0  12        2.02       97.47     50.41 o
  -9   0  12     1002.66     1219.79    145.68 o
  -8   0  12     3849.90     4282.02    260.28 o
  -7   0  12        0.14      263.93     92.09 o
  -6   0  12       38.08       50.53     23.24 o
  -5   0  12       75.65      104.79     27.84 o
  -4   0  12       45.64       58.90     19.27 o
  -3   0  12      714.89      711.64     93.51 o
  -2   0  12     1492.72     1580.25    138.38 o
  -1   0  12       65.59       28.49     23.29 o
   0   0  12      639.98      723.06     95.65 o
   1   0  12       61.59      167.35     52.99 o
   2   0  12      545.37      651.12     91.64 o
   3   0  12       47.36       59.57     17.41 o
   4   0  12      444.81      339.00     68.23 o
   5   0  12      367.37      365.83     66.52 o
   6   0  12        7.78       18.29     12.71 o
   7   0  12      612.48      592.07     88.06 o
   8   0  12       43.92       54.83     31.55 o
   9   0  12       42.28       28.49     13.07 o
  10   0  12        2.65      -25.87     32.07 o
  11   0  12        1.35      -31.73     21.61 o
  12   0  12        6.56        5.16      5.37 o
  13   0  12      365.07      515.82     89.62 o
  14   0  12       37.17       65.96     36.43 o
  15   0  12        7.53       25.72     26.92 o
  16   0  12       48.88       61.24     42.01 o
  17   0  12      272.80      399.80     92.40 o
  18   0  12       23.69       90.41     49.22 o
  19   0  12       80.12      184.02     64.69 o
  20   0  12      270.38      411.21     93.65 o
  21   0  12       26.98       10.77      8.33 o
  22   0  12       31.79        8.19      8.90 o
  23   0  12       90.21      101.73     46.17 o
 -26   1  12        0.02        5.33      6.95 o
 -25   1  12       34.24       37.66     23.58 o
 -24   1  12        0.02        5.20     12.64 o
 -23   1  12       21.18        8.08     14.40 o
 -22   1  12        0.05        7.37     13.46 o
 -21   1  12       37.14       28.24     18.87 o
 -20   1  12       24.47        9.21      9.75 o
 -19   1  12       19.80       23.91     14.35 o
 -18   1  12       32.41       18.89      7.79 o
 -17   1  12        4.78       10.19     10.22 o
 -16   1  12      185.52      207.08     42.01 o
 -15   1  12      142.75      180.62     39.77 o
 -14   1  12        1.35       -2.32      9.57 o
 -13   1  12       98.27      124.94     32.64 o
 -12   1  12      117.50       89.03     44.90 o
 -11   1  12       17.74        9.20      9.53 o
 -10   1  12      201.93      212.42     48.97 o
  -9   1  12       59.58       92.03     27.62 o
  -8   1  12       26.83       36.14     19.09 o
  -7   1  12       33.94       85.07     43.73 o
  -6   1  12      518.97      663.57     66.37 o
  -5   1  12      771.62     1034.55     68.85 o
  -4   1  12      571.76      678.99     54.09 o
  -3   1  12      147.58      193.72     27.19 o
  -2   1  12        1.97      -26.67     17.78 o
  -1   1  12      299.94      309.47     41.78 o
   0   1  12      395.24      385.62     50.17 o
   1   1  12       72.99       95.34     26.98 o
   2   1  12       26.16       16.21     10.49 o
   3   1  12       11.11       -0.92      6.64 o
   4   1  12       60.91       41.22      9.72 o
   5   1  12        3.03        0.07      8.46 o
   6   1  12        4.31       -1.22     11.96 o
   7   1  12       61.39       35.62     19.75 o
   8   1  12        0.29       -3.11      9.97 o
   9   1  12       44.96       35.42     14.31 o
  10   1  12       34.53       22.98     12.64 o
  11   1  12      115.51      117.40     27.11 o
  12   1  12      107.07      147.14     33.72 o
  13   1  12       24.51       28.74     13.98 o
  14   1  12       70.31       81.97     26.95 o
  15   1  12        0.75        5.19      8.26 o
  16   1  12       69.85       68.93     25.92 o
  17   1  12        3.66       10.80     13.82 o
  18   1  12       13.09       39.25     20.57 o
  19   1  12        0.79        1.58     16.10 o
  20   1  12        0.27        1.77     15.51 o
  21   1  12       59.30       70.56     29.82 o
  22   1  12       26.80       24.86     27.56 o
  23   1  12        7.86       -0.68     19.36 o
 -25   2  12        0.12       -2.16     19.25 o
 -24   2  12        1.06       -3.28      3.21 o
 -23   2  12       69.16       78.84     27.09 o
 -22   2  12        0.78        0.32     13.09 o
 -21   2  12       38.04       38.05     11.16 o
 -20   2  12        0.47       -7.79     43.89 o
 -19   2  12        2.25      -30.80     25.92 o
 -18   2  12        6.00        1.76     24.00 o
 -17   2  12       10.39        5.46     12.10 o
 -16   2  12       14.84        3.12     18.38 o
 -15   2  12       10.81      -11.74     11.79 o
 -14   2  12       93.08       76.19     25.30 o
 -13   2  12       53.83       51.86     20.78 o
 -12   2  12       22.66       11.68     12.30 o
 -11   2  12        3.42      -15.76     13.48 o
 -10   2  12       96.56       99.62     40.53 o
  -9   2  12        6.82        6.10      0.59 o
  -8   2  12       83.98       71.16     34.92 o
  -7   2  12       15.31        4.72     10.64 o
  -6   2  12        0.09       -5.69     12.16 o
  -5   2  12       23.61       24.73     11.33 o
  -4   2  12       62.15       64.17     16.52 o
  -3   2  12       54.36       62.75     15.43 o
  -2   2  12       57.43       28.05     10.36 o
  -1   2  12        4.38       -4.30      5.92 o
   0   2  12      130.71      108.82     23.77 o
   1   2  12        1.99        6.17      9.18 o
   2   2  12       24.56       18.81      5.11 o
   3   2  12       70.83       76.61     20.94 o
   4   2  12        6.76       12.28      6.67 o
   5   2  12       30.31       42.28     10.06 o
   6   2  12        2.12      -22.00     14.66 o
   7   2  12       19.17       17.25     14.24 o
   8   2  12       43.77       69.11     22.10 o
   9   2  12        0.87        3.31      4.89 o
  10   2  12       27.21       35.82     16.80 o
  11   2  12        1.20        3.14     15.63 o
  12   2  12        2.42      -15.56     54.50 o
  13   2  12       19.50       19.53     17.85 o
  14   2  12       37.40       31.13     14.99 o
  15   2  12       27.56       37.18     15.64 o
  16   2  12       25.70       10.99     15.49 o
  17   2  12       23.34        0.00     13.90 o
  18   2  12       26.54       21.92     16.77 o
  19   2  12       35.37       32.99     15.26 o
  20   2  12        7.77       18.36     15.30 o
  21   2  12        0.41        2.02      7.82 o
  22   2  12        0.27        8.92     16.29 o
  23   2  12        3.92        0.51      4.96 o
 -24   3  12        9.95       11.40     11.53 o
 -23   3  12       13.31        2.57     16.55 o
 -22   3  12        8.45        9.23      6.03 o
 -21   3  12        0.23       -2.15     10.99 o
 -20   3  12       25.56        7.86     10.64 o
 -19   3  12        0.01       -6.85      9.75 o
 -18   3  12       52.24       44.73     18.03 o
 -17   3  12       27.08        7.10      7.24 o
 -16   3  12        0.09       -4.72      8.37 o
 -15   3  12       27.23       16.54     21.29 o
 -14   3  12        5.31       20.56     32.03 o
 -13   3  12       22.06       10.45     24.51 o
 -12   3  12        7.09      -10.00     24.85 o
 -11   3  12       19.80       18.26     13.83 o
 -10   3  12       47.75       29.59     25.79 o
  -9   3  12      118.95      158.44     30.20 o
  -8   3  12        0.18       -4.27      7.75 o
  -7   3  12       18.50       37.88     13.47 o
  -6   3  12      346.44      336.02     44.87 o
  -5   3  12      418.95      489.75     45.76 o
  -4   3  12        5.94        9.51     10.03 o
  -3   3  12        0.41        0.30      3.17 o
  -2   3  12      360.05      392.87     39.45 o
  -1   3  12       91.70       71.61     17.80 o
   0   3  12       75.77       67.81     15.57 o
   1   3  12       47.87       48.54     17.62 o
   2   3  12        9.29       -3.02      9.85 o
   3   3  12       64.41       18.43      9.59 o
   4   3  12        6.64        5.55      9.37 o
   5   3  12        6.37       -3.64     11.37 o
   6   3  12       21.58       27.02     10.39 o
   7   3  12       21.56       37.09     12.36 o
   8   3  12        4.65        9.11     11.14 o
   9   3  12       49.83       51.91     21.98 o
  10   3  12        8.21        5.15     15.55 o
  11   3  12       20.84       28.48     18.06 o
  12   3  12        0.47        3.35      9.46 o
  13   3  12      198.51      194.27     36.20 o
  14   3  12      126.30      164.62     34.31 o
  15   3  12        5.23       -0.30      9.93 o
  16   3  12        5.41        0.61     12.48 o
  17   3  12      127.05      181.89     41.52 o
  18   3  12      134.75      161.88     39.76 o
  19   3  12        0.09       -3.91      3.73 o
  20   3  12       33.87       54.24     23.06 o
  21   3  12        5.97       13.73     15.19 o
  22   3  12        0.09       16.16     15.83 o
 -23   4  12        3.00      -53.15     35.67 o
 -22   4  12        1.92       -5.12      5.83 o
 -21   4  12        3.02      -15.43     29.03 o
 -20   4  12       42.48       30.57     20.48 o
 -19   4  12        3.84       -5.52     20.45 o
 -18   4  12        1.50      -12.15     27.67 o
 -17   4  12        3.47        2.54     15.12 o
 -16   4  12       35.64       12.77     19.74 o
 -15   4  12       48.02       55.99     46.33 o
 -14   4  12       40.85       18.48     25.47 o
 -13   4  12       10.64       14.13     30.03 o
 -12   4  12        1.49       -1.60     17.41 o
 -11   4  12       67.97       93.52     44.59 o
 -10   4  12        0.17       11.49     20.21 o
  -9   4  12        4.53       13.62     17.41 o
  -8   4  12      165.73      177.01     60.80 o
  -7   4  12       19.91       29.35     26.70 o
  -6   4  12        3.23        4.89     15.76 o
  -5   4  12        1.91       -3.48      9.02 o
  -4   4  12        0.30        1.80      5.84 o
  -3   4  12      113.56      132.52     22.47 o
  -2   4  12       49.71       29.75     11.91 o
  -1   4  12       24.04       24.34      8.63 o
   0   4  12        0.77        2.00      3.26 o
   1   4  12       45.25       71.77     15.37 o
   2   4  12       80.47       77.94     20.52 o
   3   4  12        0.33        8.55      6.32 o
   4   4  12       83.50      108.11     24.34 o
   5   4  12        0.40        8.30     11.69 o
   6   4  12       40.50       57.15     21.64 o
   7   4  12       50.69       55.77     19.95 o
   8   4  12       15.10        9.16      5.65 o
   9   4  12        0.42       -4.52     11.26 o
  10   4  12        2.28       -0.14      9.42 o
  11   4  12       88.91      123.99     28.21 o
  12   4  12       24.82       43.31     34.25 o
  13   4  12      138.30      188.39     36.86 o
  14   4  12       48.86       79.66     30.89 o
  15   4  12      120.41      160.24     36.67 o
  16   4  12       83.30      100.24     30.48 o
  17   4  12        6.04        5.47     13.39 o
  18   4  12        8.64       27.87     19.26 o
  19   4  12        1.85       10.95     12.32 o
  20   4  12       18.45       22.89     18.49 o
 -21   5  12        0.06        7.66     25.54 o
 -20   5  12       50.04       64.09     38.16 o
 -19   5  12       15.94       14.68     18.33 o
 -18   5  12        6.38       10.79     15.20 o
 -17   5  12       10.91       -7.30     22.30 o
 -16   5  12        0.93       13.55     25.80 o
 -15   5  12       79.91       75.53     45.26 o
 -14   5  12        6.81        1.04      7.44 o
 -13   5  12        3.03        8.28     14.58 o
 -12   5  12        0.28       18.09     27.51 o
 -11   5  12        0.69       -0.94     10.87 o
 -10   5  12        2.63        5.24     12.55 o
  -9   5  12        7.88        4.29     14.38 o
  -8   5  12       22.89       20.29     19.56 o
  -7   5  12       88.37      103.10     49.38 o
  -6   5  12       47.51       44.51     25.12 o
  -5   5  12       16.22       36.90     24.04 o
  -4   5  12       82.94       90.73     30.08 o
  -3   5  12        5.59        1.41      9.14 o
  -2   5  12       47.91       50.03     17.71 o
  -1   5  12       81.35       93.18     25.43 o
   0   5  12       58.68       45.67     18.53 o
   1   5  12        3.61        4.70      7.89 o
   2   5  12        1.06       10.81      7.72 o
   3   5  12       79.40       80.87     34.66 o
   4   5  12        0.02       -7.07     17.90 o
   5   5  12        3.38       -6.98     20.62 o
   6   5  12        4.50       -0.38     11.77 o
   7   5  12       16.74       14.61     21.23 o
   8   5  12        9.58       29.47     22.89 o
   9   5  12        7.86        4.74     21.06 o
  10   5  12        8.56       21.98     25.85 o
  11   5  12        9.43       44.86     34.29 o
  12   5  12       25.94       49.69     34.69 o
  13   5  12       54.70       46.11     30.26 o
  14   5  12       90.09       86.18     39.91 o
  15   5  12        1.59      -12.68     20.10 o
  16   5  12        8.70       22.84     13.80 o
  17   5  12       16.31       23.48     31.79 o
  18   5  12        1.90       -1.17      4.11 o
 -18   6  12       22.85       30.17     29.10 o
 -17   6  12       24.36       36.42     32.55 o
 -16   6  12       16.80       18.43     21.98 o
 -15   6  12        2.28       -9.34      6.23 o
 -14   6  12        4.42       -2.49     16.04 o
 -13   6  12       28.29        5.70     12.37 o
 -12   6  12       13.81       -1.95     14.68 o
 -11   6  12       18.74       16.32      4.96 o
 -10   6  12        9.81       13.00     27.53 o
  -9   6  12        0.72       -2.45     11.64 o
  -8   6  12        1.37       -0.10      9.40 o
  -7   6  12        0.01       14.97     14.41 o
  -6   6  12        4.92        3.06     16.74 o
  -5   6  12       92.19      106.21     32.21 o
  -4   6  12        7.56        9.09      8.24 o
  -3   6  12        1.94        6.84     13.36 o
  -2   6  12        0.29       -9.87      8.01 o
  -1   6  12        3.69       -4.66      9.71 o
   0   6  12       32.72       18.45      4.50 o
   1   6  12        7.50      -20.93     23.61 o
   2   6  12       19.75       10.35      7.34 o
   3   6  12       24.23       17.72     23.67 o
   4   6  12        0.02        5.91      9.34 o
   5   6  12        3.29       -3.19      8.63 o
   6   6  12        1.02        9.69     24.93 o
   7   6  12        1.31      -24.89     23.27 o
   8   6  12        0.71       33.28     28.91 o
   9   6  12       16.06       27.02     21.68 o
  10   6  12       11.33       24.18     26.26 o
  11   6  12       23.91       80.03     41.46 o
  12   6  12        2.39        3.82     14.25 o
  13   6  12       74.58      116.00     50.12 o
  14   6  12        8.10      -12.30     21.09 o
  15   6  12       10.06       12.89     19.90 o
 -14   7  12        5.15       23.99     34.78 o
 -13   7  12       31.84       77.98     51.16 o
 -12   7  12        3.78        3.12     17.68 o
 -11   7  12       10.04       15.86     29.14 o
 -10   7  12        0.01       19.53     25.16 o
  -9   7  12        8.41       24.37     29.03 o
  -8   7  12       15.99       15.56     15.54 o
  -7   7  12       18.58       35.70     22.00 o
  -6   7  12       85.16      130.39     37.35 o
  -5   7  12        9.29       31.44     23.01 o
  -4   7  12       26.53       45.29     21.33 o
  -3   7  12        5.84       10.62      7.73 o
  -2   7  12       77.38      101.60     32.06 o
  -1   7  12        0.77       -0.79     11.77 o
   0   7  12       13.75       -7.64     10.32 o
   1   7  12       12.35        1.50     10.46 o
   2   7  12        5.54      -20.78     15.71 o
   3   7  12        6.05       -2.40     12.07 o
   4   7  12       55.33       63.21     39.01 o
   5   7  12        0.56        1.55      6.16 o
   6   7  12       56.45       68.46     35.96 o
   7   7  12       50.21       48.57     28.47 o
   8   7  12       94.17       86.30     43.80 o
   9   7  12       21.87       22.57     27.27 o
  10   7  12       54.77       87.97     44.28 o
  11   7  12       16.18       53.93     34.26 o
  12   7  12        0.69       11.06     26.86 o
  -7   8  12        0.40       11.99     15.65 o
  -6   8  12       52.36       66.38     28.51 o
  -5   8  12        2.66       24.72     18.59 o
  -4   8  12       36.78       27.87     17.57 o
  -3   8  12        5.20        3.81      5.18 o
  -2   8  12       48.99       35.14     18.49 o
  -1   8  12       11.08       -0.59      7.01 o
   0   8  12        3.12       -2.54      5.83 o
   1   8  12       41.15       82.50     40.57 o
   2   8  12        6.72       18.36     14.89 o
   3   8  12       22.60       20.68     22.20 o
   4   8  12        0.86       -1.21     11.70 o
 -24   1  13        6.03        9.18     10.71 o
 -23   1  13       10.82       18.80     17.55 o
 -22   1  13       10.47       13.81     14.87 o
 -21   1  13       65.47       76.14     28.57 o
 -20   1  13        6.73        6.83      7.63 o
 -19   1  13       71.66       65.10     25.76 o
 -18   1  13        0.92       11.00      8.18 o
 -17   1  13       69.19       56.21     23.87 o
 -16   1  13       12.20        5.58      9.74 o
 -15   1  13       11.58       -9.25     13.36 o
 -14   1  13        5.27        3.68      8.93 o
 -13   1  13       94.84      127.44     34.90 o
 -12   1  13      151.28      147.60     38.61 o
 -11   1  13       15.15       18.54     15.31 o
 -10   1  13      141.69      138.96     35.72 o
  -9   1  13       20.95       28.87     16.92 o
  -8   1  13        2.22       16.85     13.14 o
  -7   1  13      191.04      213.36     42.86 o
  -6   1  13     1124.59     1330.03     80.66 o
  -5   1  13        2.67       65.47     25.39 o
  -4   1  13       19.70        5.00     15.44 o
  -3   1  13      123.00      168.39     31.91 o
  -2   1  13        3.52        8.00     30.28 o
  -1   1  13      145.22      115.26     28.05 o
   0   1  13      105.18       99.05     26.12 o
   1   1  13       67.39       86.96     25.79 o
   2   1  13       32.41       34.85     13.03 o
   3   1  13       20.33        3.51      7.01 o
   4   1  13        1.62      -21.99     14.66 o
   5   1  13        0.08       -8.47     10.63 o
   6   1  13        2.86       -5.19      9.51 o
   7   1  13        1.14       -1.35      7.66 o
   8   1  13       53.65       49.45     15.93 o
   9   1  13        4.36       13.02     19.02 o
  10   1  13        8.31        0.10      7.88 o
  11   1  13        0.13      -19.32     16.28 o
  12   1  13       49.90       44.18     16.58 o
  13   1  13        0.02        1.22     18.87 o
  14   1  13       39.12       45.49     21.89 o
  15   1  13       49.04       46.70     19.87 o
  16   1  13        1.02        5.58      4.77 o
  17   1  13        5.11        9.63     13.11 o
  18   1  13       17.35       44.27     23.54 o
  19   1  13       11.84       19.91     15.44 o
  20   1  13       52.20       85.20     42.15 o
  21   1  13        5.69       16.85     22.43 o
 -24   2  13       19.18       16.95     10.32 o
 -23   2  13        7.19       18.86     13.08 o
 -22   2  13        0.08      -20.81     14.74 o
 -21   2  13        7.28        3.18      7.11 o
 -20   2  13       19.41       14.15     10.23 o
 -19   2  13        7.53        6.36      7.93 o
 -18   2  13        2.96       -1.17      6.73 o
 -17   2  13        0.63       -5.67     12.17 o
 -16   2  13       20.81       30.61     17.04 o
 -15   2  13       64.95       97.11     30.27 o
 -14   2  13       17.44       10.24     10.96 o
 -13   2  13       56.24       48.68     21.56 o
 -12   2  13       23.58       10.15     17.99 o
 -11   2  13      115.16      170.93     54.28 o
 -10   2  13       28.55       31.45     20.71 o
  -9   2  13        3.52        6.01      7.62 o
  -8   2  13       87.79       71.59     20.39 o
  -7   2  13        1.53       -0.75      4.95 o
  -6   2  13        4.13        5.45      6.52 o
  -5   2  13       59.62       88.51     19.34 o
  -4   2  13       98.24      124.55     24.59 o
  -3   2  13       90.88       97.65     21.75 o
  -2   2  13      451.65      485.99     54.96 o
  -1   2  13       12.50       21.45     12.08 o
   0   2  13      163.09      174.30     33.68 o
   1   2  13        2.98       -7.57      5.06 o
   2   2  13      102.59      111.94     26.23 o
   3   2  13       79.47       81.97     22.79 o
   4   2  13      147.56      123.96     29.21 o
   5   2  13       20.89       19.40      8.75 o
   6   2  13        3.83       -3.49      5.48 o
   7   2  13       38.84       48.97     18.54 o
   8   2  13       92.84      100.88     28.11 o
   9   2  13        4.34       15.70     12.11 o
  10   2  13        0.27       -0.89     11.45 o
  11   2  13       17.49        5.22      9.53 o
  12   2  13        0.07        0.30      7.38 o
  13   2  13        6.92       -8.01     20.57 o
  14   2  13        4.07       14.77     18.69 o
  15   2  13        6.78        8.96     24.79 o
  16   2  13       12.65       29.16     14.52 o
  17   2  13        1.08        3.20     19.38 o
  18   2  13       22.83       31.13     18.44 o
  19   2  13       47.68       63.36     23.49 o
  20   2  13        1.35       -7.82      9.76 o
  21   2  13       10.85        6.94     12.10 o
 -22   3  13       14.12       16.21     18.71 o
 -21   3  13        0.56      -16.82     17.54 o
 -20   3  13       19.31       14.10      9.70 o
 -19   3  13        0.45      -14.88     22.77 o
 -18   3  13        3.89       -2.23      7.46 o
 -17   3  13        1.10      -23.39     24.89 o
 -16   3  13       38.00       36.75     22.41 o
 -15   3  13       23.85       30.12     28.60 o
 -14   3  13       10.89       11.66      8.52 o
 -13   3  13        9.29        6.82     18.63 o
 -12   3  13        2.74       -1.62     13.78 o
 -11   3  13        1.33       -4.45     12.33 o
 -10   3  13        5.27        4.40      6.73 o
  -9   3  13       25.22       31.77     14.21 o
  -8   3  13       20.65       16.26     10.30 o
  -7   3  13        0.11        1.27      7.74 o
  -6   3  13       44.83       61.18     16.60 o
  -5   3  13       51.00       52.71     19.09 o
  -4   3  13        6.36        1.57      4.41 o
  -3   3  13        6.03       -9.28      9.68 o
  -2   3  13       12.28       12.53      3.30 o
  -1   3  13      116.52      113.42     22.53 o
   0   3  13       93.55      103.52     26.76 o
   1   3  13       15.49       35.85     16.98 o
   2   3  13        0.01        0.32      4.87 o
   3   3  13       79.52       74.30     22.03 o
   4   3  13        0.52        0.99      1.21 o
   5   3  13       17.93       22.49     14.14 o
   6   3  13      122.89      108.05     30.32 o
   7   3  13       46.50       71.73     22.52 o
   8   3  13        8.57       11.49      7.01 o
   9   3  13        0.00        1.68      7.14 o
  10   3  13        3.15       21.07     15.95 o
  11   3  13       33.38       34.54     19.52 o
  12   3  13        0.01        5.54     22.99 o
  13   3  13        6.25       -5.72      8.34 o
  14   3  13        0.71       -3.32     12.37 o
  15   3  13      242.44      356.09     56.83 o
  16   3  13        5.06       13.59     14.60 o
  17   3  13       80.71      130.14     36.03 o
  18   3  13       56.36       79.72     28.75 o
  19   3  13        2.40       15.25     15.07 o
  20   3  13        0.01        5.24      7.62 o
 -21   4  13        0.84        7.64     16.79 o
 -20   4  13       14.12       18.13      8.02 o
 -19   4  13        8.19      -37.53     33.43 o
 -18   4  13        8.63       -0.70     14.47 o
 -17   4  13        3.33       -9.85     25.31 o
 -16   4  13       11.39       22.69     23.62 o
 -15   4  13       18.26       31.45     30.35 o
 -14   4  13       30.53       32.50     21.80 o
 -13   4  13        0.49       -0.42      8.10 o
 -12   4  13        3.93       12.67     22.27 o
 -11   4  13       58.98       61.74     40.99 o
 -10   4  13        3.00       17.44     18.69 o
  -9   4  13        4.75       14.86     24.12 o
  -8   4  13       19.93       17.60     25.92 o
  -7   4  13       54.59       88.45     32.07 o
  -6   4  13        4.45        4.59      8.67 o
  -5   4  13       29.54       24.62     16.61 o
  -4   4  13       15.99        5.74      7.87 o
  -3   4  13        0.71       -7.87     11.48 o
  -2   4  13       10.66       10.96      7.33 o
  -1   4  13        3.94        0.03      5.26 o
   0   4  13       17.64       -2.18     12.61 o
   1   4  13       66.48       35.24     24.43 o
   2   4  13        7.43        1.60      6.18 o
   3   4  13       95.67       87.01     41.17 o
   4   4  13        0.35      -17.57     25.95 o
   5   4  13        1.90        2.71      7.44 o
   6   4  13       25.08       39.58     19.66 o
   7   4  13       26.19       64.83     21.70 o
   8   4  13       21.68       58.57     22.39 o
   9   4  13        0.00       -5.01      3.79 o
  10   4  13       30.80       40.77     13.86 o
  11   4  13       73.14      111.86     35.81 o
  12   4  13       39.11       88.90     34.99 o
  13   4  13      181.95      226.81     42.01 o
  14   4  13        1.73        1.32     14.18 o
  15   4  13        3.47       11.86     11.83 o
  16   4  13       19.71       46.69     21.71 o
  17   4  13       58.15       93.09     31.23 o
  18   4  13       13.89       39.66     24.24 o
 -19   5  13        2.98       -1.87     14.38 o
 -18   5  13        1.53       -3.97     23.39 o
 -17   5  13       42.27       38.99     32.07 o
 -16   5  13        0.19      -16.51     23.58 o
 -15   5  13        3.63      -20.17     22.55 o
 -14   5  13       22.57       39.62     36.20 o
 -13   5  13       44.04       76.31     47.11 o
 -12   5  13       34.71       66.94     42.83 o
 -11   5  13        5.12       31.35     31.10 o
 -10   5  13      183.40      235.99     72.85 o
  -9   5  13       13.56        9.36     25.17 o
  -8   5  13       23.15       13.80     22.90 o
  -7   5  13       22.29       48.82     26.13 o
  -6   5  13       91.57      103.85     35.39 o
  -5   5  13        4.18        6.45     13.03 o
  -4   5  13       20.06       35.32     21.56 o
  -3   5  13        0.87        3.61     10.23 o
  -2   5  13        2.33       -5.79     26.53 o
  -1   5  13        8.21       -3.30      5.90 o
   0   5  13        2.49      -21.50     16.61 o
   1   5  13        8.68       -4.05     20.06 o
   2   5  13        0.33        4.04     19.37 o
   3   5  13       20.59        8.24      8.87 o
   4   5  13        0.12      -28.35     33.03 o
   5   5  13       10.42        8.32     20.83 o
   6   5  13        1.22       -7.44     15.47 o
   7   5  13       11.69       12.23     17.77 o
   8   5  13       59.81       98.91     47.21 o
   9   5  13        0.53       19.51     17.28 o
  10   5  13       12.88       13.98     10.36 o
  11   5  13        9.95       43.12     36.40 o
  12   5  13       73.11      124.33     51.81 o
  13   5  13        1.84      -37.47     24.98 o
  14   5  13       22.92       16.20     12.25 o
  15   5  13       67.50       87.70     41.79 o
  16   5  13        6.65       -8.57     14.78 o
 -16   6  13        7.55        8.25     22.10 o
 -15   6  13       42.07       60.01     45.43 o
 -14   6  13        0.02       24.81     29.54 o
 -13   6  13       45.61       81.83     47.84 o
 -12   6  13        5.57       11.70     19.57 o
 -11   6  13        8.28       16.77     23.64 o
 -10   6  13       23.43       26.25     32.38 o
  -9   6  13       11.66       26.12     26.51 o
  -8   6  13        0.15       10.95     13.22 o
  -7   6  13       10.81        7.10     16.36 o
  -6   6  13       27.70       40.56     24.64 o
  -5   6  13        0.98       -4.48      5.32 o
  -4   6  13       15.84       10.08      4.43 o
  -3   6  13        7.07        2.24     14.77 o
  -2   6  13       55.20       64.87     25.92 o
  -1   6  13       15.54        3.00     11.54 o
   0   6  13        0.44       -6.73     14.94 o
   1   6  13       13.04        5.40     13.50 o
   2   6  13        4.43       15.26     17.97 o
   3   6  13       21.63       -2.75      5.40 o
   4   6  13        1.62       -7.69     19.21 o
   5   6  13        2.64       -0.78     13.29 o
   6   6  13       10.56      -13.65     24.59 o
   7   6  13       11.18        8.83     15.82 o
   8   6  13       97.11      133.03     56.59 o
   9   6  13       77.83      113.11     52.74 o
  10   6  13       25.99       56.36     40.46 o
  11   6  13        0.41       12.95     12.71 o
  12   6  13        4.74       14.06     27.02 o
  13   6  13        0.06       22.02     26.63 o
 -11   7  13       10.40       32.40     32.41 o
 -10   7  13       29.73       26.57     32.55 o
  -9   7  13        2.91       27.07     21.77 o
  -8   7  13       89.32       78.32     30.70 o
  -7   7  13        2.83       18.64     18.58 o
  -6   7  13       25.22       32.28     20.83 o
  -5   7  13        8.91       15.36     12.02 o
  -4   7  13        1.16        3.55      5.98 o
  -3   7  13       22.74       23.27     15.91 o
  -2   7  13       25.18       14.52     13.41 o
  -1   7  13       73.46       89.12     30.60 o
   0   7  13        4.27        1.23      9.52 o
   1   7  13        0.49       -6.73     17.00 o
   2   7  13       19.74        7.42      5.23 o
   3   7  13        0.10       -1.96     12.52 o
   4   7  13        3.49       -7.10     22.88 o
   5   7  13        0.82        0.29      9.24 o
   6   7  13        7.11       17.54     21.84 o
   7   7  13        3.15       10.00     20.48 o
   8   7  13        1.74       11.73     24.78 o
 -22   0  14        0.20       42.32     38.52 o
 -21   0  14        4.14        6.72     17.00 o
 -20   0  14        1.25       23.41     25.63 o
 -19   0  14       36.68       43.26     30.89 o
 -18   0  14        7.44       -8.15     14.75 o
 -17   0  14        1.29       -2.38     19.51 o
 -16   0  14       12.23        8.94     16.58 o
 -15   0  14       45.20       71.24     44.16 o
 -14   0  14       20.69       25.77     27.65 o
 -13   0  14       10.67        8.40      6.40 o
 -12   0  14       19.25       13.20     21.02 o
 -11   0  14       66.16       87.65     47.66 o
 -10   0  14       24.78       29.54     31.34 o
  -9   0  14        3.57       21.27     26.80 o
  -8   0  14      240.28      354.83     54.90 o
  -7   0  14      585.28      706.78    101.98 o
  -6   0  14      177.04      243.11     62.14 o
  -5   0  14      515.52      597.63     92.69 o
  -4   0  14       32.00       35.19      5.65 o
  -3   0  14      103.66       16.62     25.43 o
  -2   0  14       24.67       -8.44      5.94 o
  -1   0  14      326.97      501.66     88.60 o
   0   0  14      821.95      881.30    114.74 o
   1   0  14      190.78      301.10     73.46 o
   2   0  14       19.02      112.43     41.32 o
   3   0  14       34.75       51.02     24.08 o
   4   0  14       88.89       76.96     30.03 o
   5   0  14       77.41       72.83     27.18 o
   6   0  14       62.23       52.38     27.31 o
   7   0  14      110.60       99.57     35.90 o
   8   0  14        3.96      -20.48     22.30 o
   9   0  14        3.39      -19.57     29.22 o
  10   0  14        7.50       -7.60     19.42 o
  11   0  14       23.74        5.07      8.28 o
  12   0  14      113.73      174.60     56.41 o
  13   0  14       49.30       37.26     25.58 o
  14   0  14       18.84       41.83     24.76 o
  15   0  14       66.14      106.16     46.97 o
  16   0  14       36.41       47.60     38.17 o
  17   0  14      147.57      177.94     60.67 o
  18   0  14       52.71       79.96     42.62 o
  19   0  14        0.79       36.62     32.73 o
 -22   1  14        2.15        1.16     11.46 o
 -21   1  14        2.42        0.81      7.66 o
 -20   1  14        4.46       -1.61      9.46 o
 -19   1  14        8.69        0.44      6.60 o
 -18   1  14        1.01       -6.68     12.08 o
 -17   1  14       14.13        5.11      5.55 o
 -16   1  14        0.09      -11.67     13.47 o
 -15   1  14        5.76        9.88      9.46 o
 -14   1  14        0.02       -4.96     13.26 o
 -13   1  14       11.20        7.86      8.44 o
 -12   1  14        2.94       -3.14      8.63 o
 -11   1  14       43.43       49.05     20.22 o
 -10   1  14        0.17        4.39     11.78 o
  -9   1  14        2.49       -1.39      7.25 o
  -8   1  14        0.27       12.37     10.60 o
  -7   1  14      102.31      165.94     30.14 o
  -6   1  14       15.78       25.54     16.37 o
  -5   1  14        0.20        0.31      7.76 o
  -4   1  14        1.68        2.95      5.18 o
  -3   1  14       30.53       28.81      8.24 o
  -2   1  14        4.28       -4.10     11.86 o
  -1   1  14        0.22        2.26      4.02 o
   0   1  14        1.63       11.37     12.23 o
   1   1  14       77.71      113.90     29.76 o
   2   1  14       60.02       77.30     23.10 o
   3   1  14       11.86        8.63      6.41 o
   4   1  14       47.04       37.81     13.77 o
   5   1  14       25.49       18.06      9.54 o
   6   1  14        0.03        0.78     10.49 o
   7   1  14        0.85       -5.23     17.94 o
   8   1  14      193.22      237.75     43.57 o
   9   1  14       99.17      126.86     31.92 o
  10   1  14        0.04      -18.76     15.92 o
  11   1  14       34.20       17.69     12.30 o
  12   1  14        7.31        4.56     17.89 o
  13   1  14       17.33       15.40     18.31 o
  14   1  14       22.07       16.38     20.01 o
  15   1  14        4.38        0.47     13.43 o
  16   1  14        2.04        0.13     12.50 o
  17   1  14        3.24       31.64     19.56 o
  18   1  14        7.44       57.07     26.80 o
  19   1  14       31.34       87.68     29.86 o
 -22   2  14        0.09       -0.99     14.72 o
 -21   2  14        9.53       13.09      6.89 o
 -20   2  14       10.00       12.46     11.93 o
 -19   2  14        0.07      -21.86     16.58 o
 -18   2  14        0.19       -8.22     11.12 o
 -17   2  14       16.01        9.28     10.12 o
 -16   2  14       42.40       31.49     18.08 o
 -15   2  14       21.94       12.41     10.74 o
 -14   2  14        0.63        2.57      9.95 o
 -13   2  14        5.46        1.71      8.99 o
 -12   2  14       10.60        9.51     33.48 o
 -11   2  14       66.01       97.08     41.48 o
 -10   2  14        0.02        1.84      1.77 o
  -9   2  14       81.85       91.22     29.66 o
  -8   2  14       51.07       49.46     19.89 o
  -7   2  14       43.87       53.13     18.24 o
  -6   2  14       19.16       33.38     20.51 o
  -5   2  14        2.28       -8.56      5.70 o
  -4   2  14        3.03        6.63      5.09 o
  -3   2  14       12.62       10.01      7.83 o
  -2   2  14       42.35       24.23     11.48 o
  -1   2  14       45.61       35.06     13.57 o
   0   2  14       14.18        8.10      5.68 o
   1   2  14        0.35       -0.57      7.92 o
   2   2  14       16.81       25.38     10.55 o
   3   2  14        0.24        2.51      4.59 o
   4   2  14       18.13        8.33      8.36 o
   5   2  14       25.68       18.61      9.08 o
   6   2  14       12.95        2.72     12.35 o
   7   2  14        2.44        1.42     14.00 o
   8   2  14       47.24       70.81     25.78 o
   9   2  14        7.96       22.18     11.59 o
  10   2  14        5.75        1.64     20.56 o
  11   2  14       30.00       58.94     26.37 o
  12   2  14        0.15        1.83     14.06 o
  13   2  14       10.32        4.35     17.77 o
  14   2  14       41.33       54.06     24.08 o
  15   2  14       14.00       22.83     17.15 o
  16   2  14        1.91        5.26     10.51 o
  17   2  14       12.15       10.47      9.42 o
  18   2  14       15.13       12.70     24.74 o
  19   2  14        1.59        2.37     25.66 o
 -20   3  14        0.32       -2.31      4.49 o
 -19   3  14       10.87      -22.83     23.19 o
 -18   3  14        5.21       14.32     27.80 o
 -17   3  14       61.14       65.24     44.93 o
 -16   3  14       23.09       25.12     26.92 o
 -15   3  14        0.00       -2.37      8.08 o
 -14   3  14        2.46       19.01     23.88 o
 -13   3  14        6.66       15.54     21.17 o
 -12   3  14       56.73       60.67     37.10 o
 -11   3  14        0.09        3.18     18.01 o
 -10   3  14       24.39       26.39     20.76 o
  -9   3  14        0.49        7.34     24.53 o
  -8   3  14        2.01        2.29      7.01 o
  -7   3  14        0.50        0.13      3.54 o
  -6   3  14       26.47       30.51     12.04 o
  -5   3  14        1.23        9.27      4.90 o
  -4   3  14       58.70       75.57     18.97 o
  -3   3  14        5.09        0.30      8.57 o
  -2   3  14       44.09       40.09     16.53 o
  -1   3  14       51.29       91.49     24.31 o
   0   3  14       22.79       27.98     15.66 o
   1   3  14        3.75        1.89     11.55 o
   2   3  14       62.97       53.23     18.08 o
   3   3  14       20.15       16.72      5.20 o
   4   3  14       98.27       94.58     26.38 o
   5   3  14        0.25       -3.26      9.55 o
   6   3  14       29.46       43.78     18.14 o
   7   3  14        0.26       -2.95      4.41 o
   8   3  14      148.53      200.99     40.22 o
   9   3  14       15.41       18.71     14.37 o
  10   3  14       10.00       39.77     21.97 o
  11   3  14       53.45       79.61     28.98 o
  12   3  14       44.67       80.86     29.55 o
  13   3  14      123.24      161.57     38.20 o
  14   3  14        4.57        3.68     19.45 o
  15   3  14       17.69       22.13     11.40 o
  16   3  14       17.49        3.68      7.59 o
  17   3  14       18.90       28.01     16.54 o
 -19   4  14        2.07       53.81     48.64 o
 -18   4  14        0.00       22.05     27.85 o
 -17   4  14        6.77        8.09     25.40 o
 -16   4  14        7.65       -3.82     17.14 o
 -15   4  14       12.48       19.02     29.05 o
 -14   4  14       17.21       10.94     19.49 o
 -13   4  14        6.18       22.47     29.60 o
 -12   4  14        0.02       -3.27     14.06 o
 -11   4  14       43.43       15.43     25.50 o
 -10   4  14        0.51       11.37     19.58 o
  -9   4  14       11.99       38.85     31.03 o
  -8   4  14        2.53        0.46      3.76 o
  -7   4  14       43.04       34.14     20.35 o
  -6   4  14       71.77       68.66     27.95 o
  -5   4  14        8.57       -1.13      3.95 o
  -4   4  14       14.19        2.47     10.14 o
  -3   4  14       21.49       21.69      5.56 o
  -2   4  14       38.34       14.92      8.14 o
  -1   4  14       81.27       69.27     26.42 o
   0   4  14       76.51       62.40     35.19 o
   1   4  14       13.63       12.84     19.13 o
   2   4  14       65.27       86.73     43.07 o
   3   4  14       24.75       61.03     32.11 o
   4   4  14       60.59       71.40     38.44 o
   5   4  14        0.04       -7.52     12.98 o
   6   4  14       12.59       -7.37     12.64 o
   7   4  14        2.18       -1.08      2.66 o
   8   4  14       71.43      102.90     49.78 o
   9   4  14       12.33       17.62     27.22 o
  10   4  14        8.03       28.30     31.31 o
  11   4  14       29.34       81.78     44.07 o
  12   4  14        4.59       37.76     35.88 o
  13   4  14       12.37        8.41      1.79 o
  14   4  14        0.64       -4.21     15.41 o
  15   4  14       71.85      101.88     45.91 o
  16   4  14        3.46        6.50     16.89 o
 -16   5  14        7.09       30.84     33.53 o
 -15   5  14       29.07       41.86     37.05 o
 -14   5  14        9.54       50.28     41.14 o
 -13   5  14       35.89       64.21     44.90 o
 -12   5  14       16.21       19.04     28.23 o
 -11   5  14        7.88        9.35     16.90 o
 -10   5  14        4.32        3.86     17.12 o
  -9   5  14        8.14       14.09     11.63 o
  -8   5  14        0.43        9.85     11.90 o
  -7   5  14        7.74        9.02     14.95 o
  -6   5  14       35.47       31.87     22.14 o
  -5   5  14        3.78        2.22     13.40 o
  -4   5  14        4.42       -6.16     17.79 o
  -3   5  14       17.92       -3.85      9.37 o
  -2   5  14        0.19       -6.46     12.72 o
  -1   5  14        0.03       -9.87     14.93 o
   0   5  14       25.95       31.77     21.58 o
   1   5  14       10.31       24.60     28.57 o
   2   5  14        6.38      -13.40     21.70 o
   3   5  14        0.22      -22.95     29.59 o
   4   5  14        2.00       -6.77     18.55 o
   5   5  14        2.56        4.67     14.17 o
   6   5  14        0.63      -10.57     22.15 o
   7   5  14        0.38        8.15      9.38 o
   8   5  14       26.25       61.66     40.86 o
   9   5  14      103.57      150.04     59.88 o
  10   5  14       61.15      106.52     50.54 o
  11   5  14        2.88       19.33     33.43 o
  12   5  14        4.77       55.16     42.77 o
  13   5  14       13.74       -6.63      8.25 o
 -12   6  14       15.29       29.75     32.13 o
 -11   6  14       11.33       12.02     20.75 o
 -10   6  14        1.68       15.68     19.62 o
  -9   6  14        1.91       38.22     23.80 o
  -8   6  14        0.00       13.59     19.73 o
  -7   6  14       69.06       74.80     29.02 o
  -6   6  14        2.31        1.97      3.10 o
  -5   6  14        2.08        0.95      8.04 o
  -4   6  14        4.00      -18.06     16.73 o
  -3   6  14        0.13        7.59     16.68 o
  -2   6  14        8.72       -0.01      5.15 o
  -1   6  14        2.18        2.27     25.62 o
   0   6  14       12.46       -7.03     12.68 o
   1   6  14        0.57       -8.29     19.43 o
   2   6  14        0.40      -25.24     26.69 o
   3   6  14       17.71       -8.65     20.18 o
   4   6  14        3.38       -4.50     12.62 o
   5   6  14        0.00      -10.29     18.57 o
   6   6  14        0.20        8.88     13.97 o
   7   6  14       29.39       39.60     33.33 o
   8   6  14        5.51       28.86     26.54 o
   9   6  14        5.02       37.29     34.51 o
  -4   7  14        3.60        1.95      9.77 o
  -3   7  14       64.62       62.32     24.47 o
  -2   7  14        2.81       -0.49     11.71 o
  -1   7  14        0.03      -11.32     14.58 o
   0   7  14       13.46       -6.92     14.41 o
   1   7  14        1.49      -15.72     24.53 o
 -20   1  15        2.97       -3.49      8.62 o
 -19   1  15        0.07       -2.11      8.88 o
 -18   1  15        0.02      -13.97     13.65 o
 -17   1  15        0.21        0.26     15.72 o
 -16   1  15        0.40       -2.71     10.36 o
 -15   1  15        1.22       -4.62     11.37 o
 -14   1  15        7.33       14.53     15.06 o
 -13   1  15       29.90       24.78     15.68 o
 -12   1  15        3.87       13.99     25.26 o
 -11   1  15       13.28       27.58     16.74 o
 -10   1  15        3.40       15.41     13.33 o
  -9   1  15        0.09        3.44      4.90 o
  -8   1  15        4.31        5.56      7.40 o
  -7   1  15      155.77      237.18     36.55 o
  -6   1  15        0.03       17.26     17.14 o
  -5   1  15       98.05      108.68     29.00 o
  -4   1  15       36.96       13.13     10.24 o
  -3   1  15       51.32       52.75     16.98 o
  -2   1  15        0.76        2.63      7.65 o
  -1   1  15        0.05        5.26      9.07 o
   0   1  15       56.67       57.36     21.50 o
   1   1  15        0.79        0.83      8.62 o
   2   1  15       68.42       73.56     22.20 o
   3   1  15        8.27       -6.27      5.06 o
   4   1  15      100.88       93.15     28.20 o
   5   1  15        1.24        1.05     11.03 o
   6   1  15       14.67       30.71     14.81 o
   7   1  15        4.72        9.00     22.30 o
   8   1  15       35.29       55.95     21.40 o
   9   1  15        0.60        5.31     17.02 o
  10   1  15        0.61      -10.50     11.76 o
  11   1  15        2.45      -10.84     14.63 o
  12   1  15       12.63        8.24     23.07 o
  13   1  15        2.58        7.22     10.75 o
  14   1  15       25.41       33.54     17.46 o
  15   1  15        6.61        5.14     10.05 o
  16   1  15        9.58       17.07     16.59 o
  17   1  15        2.13       29.59     19.46 o
 -19   2  15        1.29       -0.74     22.16 o
 -18   2  15        2.72        0.43      3.32 o
 -17   2  15        0.00       -8.64     14.65 o
 -16   2  15        7.92        3.27      8.16 o
 -15   2  15       12.58       12.15     22.84 o
 -14   2  15        0.00       10.18     23.78 o
 -13   2  15       24.94       20.76     29.95 o
 -12   2  15        2.20       15.05     14.42 o
 -11   2  15       27.15       19.15      9.55 o
 -10   2  15        0.85        6.96      9.17 o
  -9   2  15       30.30       60.84     20.73 o
  -8   2  15        2.49       -5.27      8.98 o
  -7   2  15       13.41       13.57     10.81 o
  -6   2  15       86.72      126.66     26.20 o
  -5   2  15       12.90       20.54     11.25 o
  -4   2  15       52.71       39.35     16.73 o
  -3   2  15        0.01       -3.59      8.06 o
  -2   2  15       48.95       65.53     22.90 o
  -1   2  15        1.65        0.52      4.04 o
   0   2  15      102.98       95.46     27.90 o
   1   2  15        0.96        6.20      5.27 o
   2   2  15       19.85       28.31     13.42 o
   3   2  15        1.85       -2.34     10.86 o
   4   2  15        2.00       -0.54      7.50 o
   5   2  15       45.79       36.52     13.16 o
   6   2  15        3.74       -4.71     13.87 o
   7   2  15        3.94       14.45     11.02 o
   8   2  15        4.41       -6.01     10.08 o
   9   2  15        0.07        1.37     17.05 o
  10   2  15        6.72       21.08     15.15 o
  11   2  15        1.99       -0.95     18.56 o
  12   2  15       33.48       31.10     14.05 o
  13   2  15        1.59       -0.53     13.88 o
  14   2  15       18.18       30.36     14.92 o
  15   2  15        1.05        4.80     22.82 o
  16   2  15       10.51       13.49     16.86 o
 -18   3  15        0.97       -0.96      7.90 o
 -17   3  15        7.47        6.95     17.74 o
 -16   3  15        0.01        2.23     11.69 o
 -15   3  15       37.85       23.08     11.88 o
 -14   3  15       10.82        4.52     19.56 o
 -13   3  15        0.29       -4.92      3.86 o
 -12   3  15        6.63       -0.09     12.91 o
 -11   3  15        0.15       -0.55     10.77 o
 -10   3  15        0.89       28.67     32.54 o
  -9   3  15       38.47       64.76     26.47 o
  -8   3  15        5.05       22.86     20.94 o
  -7   3  15       75.20       81.90     29.11 o
  -6   3  15        0.93        2.96     11.22 o
  -5   3  15        1.16       -1.95      8.80 o
  -4   3  15        0.00       -6.32     23.72 o
  -3   3  15        0.29       -4.91     12.74 o
  -2   3  15        3.25       16.42     23.48 o
  -1   3  15       39.17       34.76     25.25 o
   0   3  15        6.27       -4.32     13.29 o
   1   3  15        2.23       -3.35     12.14 o
   2   3  15        2.80        1.98      8.30 o
   3   3  15       30.49       41.58     17.54 o
   4   3  15       11.71       19.82     13.08 o
   5   3  15        1.15       -7.43     10.90 o
   6   3  15        0.50        1.85      4.85 o
   7   3  15        0.34       15.62     15.76 o
   8   3  15      112.89      170.55     39.14 o
   9   3  15        1.08       26.04     20.03 o
  10   3  15        6.96       26.84     20.89 o
  11   3  15        1.91       30.98     22.43 o
  12   3  15       47.74       90.11     30.31 o
  13   3  15        9.19        6.43     21.86 o
  14   3  15       12.04        6.69     12.43 o
  15   3  15       50.40       52.72     19.48 o
 -16   4  15        4.58       30.38     41.91 o
 -15   4  15        2.01        1.14     16.39 o
 -14   4  15       15.15        1.11      8.29 o
 -13   4  15        0.06       -3.25     17.27 o
 -12   4  15        1.66       -0.40     12.55 o
 -11   4  15        1.98      -32.19     27.16 o
 -10   4  15        5.28        2.88     13.78 o
  -9   4  15       28.56       24.03     16.43 o
  -8   4  15        0.01       -6.92     26.14 o
  -7   4  15        0.28       -7.09     13.99 o
  -6   4  15       29.26       41.19     22.59 o
  -5   4  15       18.74       39.92     21.44 o
  -4   4  15       10.40       -3.46     10.85 o
  -3   4  15       57.80       56.82     24.70 o
  -2   4  15       21.42       40.99     30.01 o
  -1   4  15       12.73       -7.62     22.42 o
   0   4  15        2.43      -11.21     15.08 o
   1   4  15        5.04       -0.30     11.16 o
   2   4  15        1.08      -26.67     23.26 o
   3   4  15       13.60        6.91      5.69 o
   4   4  15        2.06      -23.94     22.33 o
   5   4  15       21.50        9.13     15.29 o
   6   4  15        1.46       13.03     19.14 o
   7   4  15        5.94       35.19     29.10 o
   8   4  15       10.10       20.22     25.53 o
   9   4  15        6.83       29.58     29.01 o
  10   4  15       38.60      120.59     58.11 o
  11   4  15       46.04       90.53     52.49 o
  12   4  15        0.26       58.27     35.60 o
  13   4  15       26.14       33.37     28.11 o
 -13   5  15        6.38       19.56     26.69 o
 -12   5  15        0.82        8.92     10.85 o
 -11   5  15        8.37        1.15      3.60 o
 -10   5  15        0.39        3.72      9.78 o
  -9   5  15       22.27       51.45     27.37 o
  -8   5  15        0.30       12.19      9.23 o
  -7   5  15       12.91        2.43     11.81 o
  -6   5  15        1.74       -0.20      5.53 o
  -5   5  15        4.11        3.43      7.72 o
  -4   5  15        0.15       -6.41     15.33 o
  -3   5  15        3.11        0.06      6.74 o
  -2   5  15        6.81       11.26      4.42 o
  -1   5  15        0.26      -22.63     32.61 o
   0   5  15        3.12      -19.45     28.89 o
   1   5  15        1.15       -3.72     15.19 o
   2   5  15       24.19       21.37     24.76 o
   3   5  15       17.77       -0.62     12.58 o
   4   5  15        6.91       -8.32     15.86 o
   5   5  15       25.68       31.71     28.91 o
   6   5  15        0.72        6.85      8.48 o
   7   5  15       15.07       17.64     26.91 o
   8   5  15        2.66       30.23     35.64 o
   9   5  15        0.02       15.24     23.09 o
  -7   6  15        0.02       -5.13     19.92 o
  -6   6  15        8.06        2.66     17.24 o
  -5   6  15        3.74        4.27     11.58 o
  -4   6  15        0.02      -26.92     17.95 o
  -3   6  15       10.97        2.63     13.20 o
  -2   6  15        1.34      -15.65     15.32 o
  -1   6  15        1.01      -20.88     15.13 o
   0   6  15        7.20        7.25      5.09 o
   1   6  15        7.94        6.71      8.55 o
   2   6  15       31.01       42.36     28.15 o
   3   6  15       32.17       50.70     32.76 o
 -17   0  16       18.00       33.40     27.51 o
 -16   0  16       29.90       52.05     40.82 o
 -15   0  16        0.24       15.94     27.53 o
 -14   0  16       20.39       36.78     35.91 o
 -13   0  16       86.59      121.33     56.24 o
 -12   0  16       43.71       71.02     48.29 o
 -11   0  16      173.88      199.05     46.80 o
 -10   0  16       34.23       30.29     28.08 o
  -9   0  16       48.78       81.39     41.39 o
  -8   0  16        0.32       10.95     14.51 o
  -7   0  16        2.19       13.80     17.06 o
  -6   0  16        0.06        9.70     14.27 o
  -5   0  16       42.71       20.01     16.96 o
  -4   0  16       54.46       97.62     41.07 o
  -3   0  16       85.25       86.05     42.40 o
  -2   0  16       31.20       66.62     33.07 o
  -1   0  16        1.60       23.55     20.25 o
   0   0  16       48.74       87.05     39.62 o
   1   0  16        7.94        8.74     11.69 o
   2   0  16        1.39        8.63     16.42 o
   3   0  16       34.97       19.31      7.38 o
   4   0  16       41.76       23.73     18.02 o
   5   0  16       59.67       73.17     36.12 o
   6   0  16       26.44       26.44     24.62 o
   7   0  16        6.35       25.45     28.23 o
   8   0  16       25.13       19.42      9.22 o
   9   0  16        3.00      -25.67     25.74 o
  10   0  16       49.89       59.67     31.35 o
  11   0  16       26.21        2.59     16.37 o
  12   0  16        1.69        0.90      6.83 o
  13   0  16       15.43       13.63     20.61 o
  14   0  16        1.35        7.50      6.82 o
 -17   1  16       19.48       11.16      6.40 o
 -16   1  16        0.29       -0.33      8.23 o
 -15   1  16       15.80       30.27     16.41 o
 -14   1  16        2.46       12.85     19.84 o
 -13   1  16        9.21        0.89     14.90 o
 -12   1  16       11.98       27.14     18.61 o
 -11   1  16        0.11        3.41      8.21 o
 -10   1  16       34.37       47.62     17.62 o
  -9   1  16        9.50        6.23      5.68 o
  -8   1  16       39.23       34.85     16.27 o
  -7   1  16        0.32        0.22      8.06 o
  -6   1  16       26.41       37.95     22.08 o
  -5   1  16       90.93      140.29     35.00 o
  -4   1  16       28.39       55.60     22.60 o
  -3   1  16       18.30       18.94     12.22 o
  -2   1  16        8.17        1.68     10.49 o
  -1   1  16       34.20       54.90     23.25 o
   0   1  16       29.49       39.25     18.20 o
   1   1  16        1.49        2.04     12.40 o
   2   1  16        0.18        4.54      5.87 o
   3   1  16        0.02       -0.03      4.99 o
   4   1  16        1.33       -1.72      3.63 o
   5   1  16       15.30       20.35     12.49 o
   6   1  16        0.41      -12.09     11.40 o
   7   1  16        8.31       -6.85     28.57 o
   8   1  16        0.08      -11.93     21.90 o
   9   1  16        8.47       -0.53     25.04 o
  10   1  16       18.05       41.66     19.43 o
  11   1  16        5.46        6.30     17.20 o
  12   1  16        7.43       10.89     22.17 o
  13   1  16        1.25       -7.48      8.35 o
  14   1  16        9.22       13.29     20.63 o
 -16   2  16        4.99       32.57     37.23 o
 -15   2  16       38.37       77.39     46.19 o
 -14   2  16        0.00       -2.23     14.15 o
 -13   2  16        3.77       -1.67     18.88 o
 -12   2  16        6.32       13.52     25.54 o
 -11   2  16       21.31       23.32     17.94 o
 -10   2  16        2.20        4.96      9.23 o
  -9   2  16        3.41        3.86      5.44 o
  -8   2  16        0.47       11.68      9.77 o
  -7   2  16        0.25       -8.76      9.68 o
  -6   2  16        1.50        0.35      7.75 o
  -5   2  16        0.31        4.02     11.64 o
  -4   2  16        5.97        8.15      5.41 o
  -3   2  16        0.05      -12.20     11.65 o
  -2   2  16        0.05       -3.47      8.96 o
  -1   2  16        3.98        3.11      5.74 o
   0   2  16        2.36        7.55     11.71 o
   1   2  16        6.48        7.75     10.02 o
   2   2  16       10.06        7.90     12.25 o
   3   2  16        0.02       -0.03      5.99 o
   4   2  16        1.48       -0.08      8.50 o
   5   2  16        0.41      -14.77     10.41 o
   6   2  16        9.64       11.33     12.78 o
   7   2  16        0.06        0.91     14.36 o
   8   2  16        1.15        6.14     16.60 o
   9   2  16        3.67        9.78      9.64 o
  10   2  16       16.98       27.92     16.63 o
  11   2  16        4.39      -15.73     32.19 o
  12   2  16       21.92       14.73     24.96 o
  13   2  16        1.13       -3.74     26.30 o
 -15   3  16        0.74       10.29     17.76 o
 -14   3  16        0.52        2.21     15.65 o
 -13   3  16        0.00      -25.03     24.65 o
 -12   3  16        4.45       -7.65     22.24 o
 -11   3  16       17.79       14.65      8.33 o
 -10   3  16        4.30       25.09     20.00 o
  -9   3  16        1.74       -4.00      8.11 o
  -8   3  16       18.72       13.76     14.41 o
  -7   3  16       16.12        6.37     10.62 o
  -6   3  16        1.05      -10.79      7.29 o
  -5   3  16        0.31       -4.50      7.15 o
  -4   3  16       22.40       39.46     34.35 o
  -3   3  16       12.15       17.60     22.12 o
  -2   3  16        4.66        2.20      2.83 o
  -1   3  16        0.87      -14.01     21.91 o
   0   3  16       71.80       69.80     37.83 o
   1   3  16       36.37       20.90     20.23 o
   2   3  16        0.10      -40.37     28.77 o
   3   3  16        1.99      -50.37     33.58 o
   4   3  16       19.26       30.42     29.27 o
   5   3  16        0.80      -12.75     18.16 o
   6   3  16       21.66       22.82     28.60 o
   7   3  16        7.40       13.06     23.58 o
   8   3  16        2.09       27.87     31.90 o
   9   3  16        7.34       31.41     34.31 o
  10   3  16       47.13       53.52     40.11 o
  11   3  16       16.10       48.54     39.43 o
 -12   4  16        8.28        8.68     28.71 o
 -11   4  16        5.39       15.44      7.90 o
 -10   4  16        5.23        7.52     15.13 o
  -9   4  16        3.45       13.24      7.25 o
  -8   4  16        0.98        7.36     17.82 o
  -7   4  16        1.82       10.26     16.80 o
  -6   4  16        3.85       18.85     16.92 o
  -5   4  16        0.02        2.69      8.37 o
  -4   4  16        7.95        6.82     11.26 o
  -3   4  16        0.72       -4.50      4.43 o
  -2   4  16        0.04       -5.07     13.66 o
  -1   4  16        0.03      -54.24     36.16 o
   0   4  16        0.28      -30.25     35.73 o
   1   4  16        2.16       -3.34     11.79 o
   2   4  16        0.34       -4.84     12.35 o
   3   4  16        0.33      -13.65     17.99 o
   4   4  16        7.80       58.25     38.99 o
   5   4  16       12.09       -0.24     13.54 o
   6   4  16        0.47       11.77     16.74 o
   7   4  16        4.03       -4.21     12.12 o
   8   4  16       44.26      112.88     54.32 o
  -7   5  16       15.51       21.01     19.43 o
  -6   5  16        1.73       -3.37      3.20 o
  -5   5  16        0.56        2.67     16.72 o
  -4   5  16       15.83        6.46     27.16 o
  -3   5  16        3.93       -4.44     14.12 o
  -2   5  16        0.05        8.82     10.99 o
  -1   5  16        0.24      -26.74     24.98 o
   0   5  16        1.15        3.31      8.87 o
   1   5  16        0.69      -27.71     36.34 o
   2   5  16        2.16        7.37     11.05 o
   3   5  16       22.28        7.69     15.98 o
 -13   1  17        5.64       18.32     10.53 o
 -12   1  17        2.02        8.84      7.99 o
 -11   1  17        0.01        6.83      9.21 o
 -10   1  17        5.45       21.90     15.99 o
  -9   1  17       33.16       22.02     13.95 o
  -8   1  17       24.49       35.07     19.95 o
  -7   1  17        0.02       -1.10      7.37 o
  -6   1  17        3.83        9.71      9.28 o
  -5   1  17        6.54        2.60     14.76 o
  -4   1  17       11.16        9.36     11.31 o
  -3   1  17        2.39       -2.15      8.23 o
  -2   1  17        0.55        0.91     11.48 o
  -1   1  17       16.31       19.43     12.60 o
   0   1  17        7.20       11.30      9.90 o
   1   1  17        0.23       -8.49      8.99 o
   2   1  17        2.43        7.73     14.20 o
   3   1  17        0.83        0.23      8.52 o
   4   1  17       12.61       13.63      9.39 o
   5   1  17        0.17        7.20      9.26 o
   6   1  17        1.77        0.88      8.97 o
   7   1  17        1.35        0.38     16.21 o
   8   1  17        0.63       -1.20     12.48 o
   9   1  17        0.10      -18.95     13.45 o
  10   1  17        5.44       -1.28     23.60 o
 -12   2  17        0.49       -1.26     15.48 o
 -11   2  17       10.35       23.13     13.83 o
 -10   2  17        0.18        4.36     10.81 o
  -9   2  17        0.46        1.89     14.43 o
  -8   2  17        7.98       10.81      3.07 o
  -7   2  17       17.71       12.58     20.27 o
  -6   2  17        2.21       19.39     24.25 o
  -5   2  17       14.36        3.41     14.99 o
  -4   2  17        3.36        5.09      5.32 o
  -3   2  17        0.47      -12.33     20.40 o
  -2   2  17        0.08       -9.47     15.71 o
  -1   2  17        0.68        1.06      7.91 o
   0   2  17       27.23       36.04     17.27 o
   1   2  17        2.91        4.26      7.41 o
   2   2  17        0.01       -7.88      7.37 o
   3   2  17        1.75       18.38     14.79 o
   4   2  17       13.91       29.52     16.65 o
   5   2  17        0.00      -15.74     13.43 o
   6   2  17       11.62       15.26     12.99 o
   7   2  17        5.25        1.95     21.24 o
   8   2  17       36.49       50.62     24.06 o
 -10   3  17       14.05       15.30     14.98 o
  -9   3  17        0.02      -20.58     23.55 o
  -8   3  17        1.22       -3.21     19.84 o
  -7   3  17        2.46       -3.91     10.42 o
  -6   3  17        2.23       23.62     26.03 o
  -5   3  17        1.01       -5.59     12.16 o
  -4   3  17        3.11      -26.43     26.06 o
  -3   3  17        0.05       17.28     19.43 o
  -2   3  17        7.21        6.83      2.51 o
  -1   3  17        4.99      -10.17     16.11 o
   0   3  17        0.42       14.13     22.42 o
   1   3  17       12.43        8.85     12.76 o
   2   3  17        0.25        6.00     14.16 o
   3   3  17        1.69      -19.79     20.68 o
   4   3  17        0.52       13.61     19.89 o
   5   3  17        4.39       11.85     19.40 o
   6   3  17        0.26       16.82     21.32 o
  -3   4  17        2.16       -0.52     11.46 o
  -2   4  17        2.13        5.09     15.23 o
  -1   4  17        5.17        5.53      7.72 o
   0   4  17        3.16       17.98     24.08 o
  -8   0  18       40.77       68.91     40.41 o
  -7   0  18       16.15       -9.19     14.61 o
  -6   0  18       29.85       33.70     29.05 o
  -5   0  18        2.28       -9.27     18.74 o
  -4   0  18        0.30        9.80     14.52 o
  -3   0  18       17.55       32.73     28.99 o
  -2   0  18       45.73       66.60     38.21 o
  -1   0  18       32.82       35.81     26.35 o
   0   0  18        5.63       17.67     14.46 o
   1   0  18        2.90       -8.28     13.49 o
   2   0  18        0.33       -8.14     16.58 o
   3   0  18       21.49       42.53     25.64 o
   4   0  18        0.32       -3.88     19.26 o
  -7   1  18        1.45        3.17     10.59 o
  -6   1  18        1.23       -4.44     16.81 o
  -5   1  18        3.12        0.97      7.54 o
  -4   1  18       10.44       13.52     11.90 o
  -3   1  18        6.35       23.47     15.85 o
  -2   1  18        2.33       21.98     13.71 o
  -1   1  18        0.23       13.50     10.78 o
   0   1  18        1.26        1.00      9.13 o
   1   1  18        7.90        3.11     15.90 o
   2   1  18        3.38        7.84      9.68 o
   3   1  18        0.09      -24.53     16.36 o
  -2   2  18        0.02       -7.95     12.51 o
 
